# Supplementary material for: Comparative analysis of the organelle genomes of Aconitum carmichaelii revealed structural and sequence differences and phylogenetic relationships
Source: BMC Genomics. 2024 Mar 8;25:260. doi: 10.1186/s12864-024-10136-1 (PMC10921738; doi:10.1186/s12864-024-10136-1)
Supplement: Supplementary file 1 — Supplementary Material 1. [file 12864_2024_10136_MOESM1_ESM.xlsx]

## Sheet: Sheet1
Table S1 Source of chloroplast data for 47 species of plants.
ID	Name
ON751949_1	Aconitum transsectum
NC_041579_1	Aconitum brachypodum
NC_038098_1	Aconitum contortum
NC_038097_1	Aconitum delavayi
NC_038096_1	Aconitum episcopale
NC_056280_1	Aconitum flavum
MZ959044_1	Aconitum forrestii
NC_038095_1	Aconitum hemsleyanum
MK782811_1	Aconitum kusnezoffii
MK782813_1	Aconitum paniculigerum
NC_080244_1	Aconitum macrorhynchum
NC_061553_1	Aconitum ouvrardianum
NC_058692_1	Aconitum piepunense
NC_061700_1	Aconitum ramulosum
NC_071746_1	Aconitum transsectum
NC_066973_1	Aconitum tschangbaischanense
NC_038094_1	Aconitum vilmorinianum
NC_061704_1	Aconitum stylosum
NC_061703_1	Aconitum duclouxii
NC_061702_1	Aconitum weixiense
NC_061555_1	Aconitum stapfianum
NC_061321_1	Aconitum nagarum
NC_057536_1	Aconitum quelpaertense
NC_050689_1	Aconitum tanguticum
MW839578_1	Aconitum pendulum
KT820670_1	Aconitum japonicum
KT820669_1	Aconitum jaluense
NC_031423_1	Aconitum monanthum
NC_031421_1	Aconitum coreanum
NC_031420_1	Aconitum ciliare
NC_031410_1	Aconitum austrokoreense
NC_029829_1	Aconitum chiisanense
OK323949_1	Aconitum bulleyanum
MN648400_1	Aconitum pseudolaeve
MF186593_1	Aconitum reclinatum
MK253470_1	Aconitum barbatum
NC_036359_1	Aconitum sinomontanum
NC_036358_1	Aconitum finetianum
NC_036357_1	Aconitum angustius
NC_035894_1	Aconitum longecassidatum
KY407559_1	Aconitum austrokoreense
NC_072898_1	Aconitum umbrosum
OK539525_1	Aconitum habaense
MN967020_1	Aconitum puchonroenicum
MW817090_1	Aconitum scaposum
KU556690_1	Aconitum volubile
NC_033341_1	Gymnaconitum gymnandrum
