# Supplementary material for: Comparative analysis of the organelle genomes of Aconitum carmichaelii revealed structural and sequence differences and phylogenetic relationships
Source: BMC Genomics. 2024 Mar 8;25:260. doi: 10.1186/s12864-024-10136-1 (PMC10921738; doi:10.1186/s12864-024-10136-1)
Supplement: Supplementary file 2 — Supplementary Material 2. [file 12864_2024_10136_MOESM2_ESM.xlsx]

## Sheet: Table S2
Table S2 Summary of detailed information on the genome of A. carmichaelii.
	plastome	mitogenome
LSC length	89059 bp	-
LSC GC content	0.364	-
SSC length	16946 bp	-
SSC GC content	0.327	-
IRs length	24222 bp	-
IRs GC content	0.432	-
Total GC content	0.381	0.467
Total gene number	127	68
Protein coding gene number	83	34
tRNA number	36	30
rRNA number	8	4
Pseudogene number	1	0
The number of rRNA in the IRs region.	8	-
Total gene length	106756	57147
Protein coding gene length	76.995	28188
Intergenic region length	47693	368172
gene length/genome length	0.6912	0.1344
Intergenic region length/genome length	0.3088	0.8656
A number	47226/30.6%	113114/26.6%
T number	48352/31.3%	113604/26.7%
C number	29592/19.2	99312/23.4%
G number	29279/19.0	99289/23.3
