# Supplementary material for: Comparative analysis of the organelle genomes of Aconitum carmichaelii revealed structural and sequence differences and phylogenetic relationships
Source: BMC Genomics. 2024 Mar 8;25:260. doi: 10.1186/s12864-024-10136-1 (PMC10921738; doi:10.1186/s12864-024-10136-1)
Supplement: Supplementary file 3 — Supplementary Material 3. [file 12864_2024_10136_MOESM3_ESM.xlsx]

## Sheet: Table S2
Tbale S3 Codon usage in organelles
Relative synonymous codon usage is given in parentheses following the codon frequency
Plastome													Mitogenome
UUU(F)	870.0(1.16)	|	UCU(S)	467.0(1.59)	|	UAU(Y)	705.0(1.44)	|	UGU(C)	258.0(1.35)	|		UUU(F)	304.0(1.09)	|	UCU(S)	204.0(1.32)	|	UAU(Y)	203.0(1.43)	|	UGU(C)	80.0(1.18)	|
UUC(F)	627.0(0.84)	|	UCC(S)	274.0(0.93)	|	UAC(Y)	273.0(0.56)	|	UGC(C)	125.0(0.65)	|		UUC(F)	255.0(0.91)	|	UCC(S)	158.0(1.02)	|	UAC(Y)	81.0(0.57)	|	UGC(C)	56.0(0.82)	|
UUA(L)	710.0(1.50)	|	UCA(S)	380.0(1.29)	|	UAA(*)	341.0(1.06)	|	UGA(*)	314.0(0.98)	|		UUA(L)	217.0(1.31)	|	UCA(S)	185.0(1.20)	|	UAA(*)	20.0(1.62)	|	UGA(*)	11.0(0.89)	|
UUG(L)	653.0(1.38)	|	UCG(S)	227.0(0.77)	|	UAG(*)	309.0(0.96)	|	UGG(W)	440.0(1.00)	|		UUG(L)	200.0(1.21)	|	UCG(S)	138.0(0.89)	|	UAG(*)	6.0(0.49)	|	UGG(W)	139.0(1.00)	|
CUU(L)	512.0(1.08)	|	CCU(P)	315.0(1.22)	|	CAU(H)	444.0(1.40)	|	CGU(R)	251.0(0.97)	|		CUU(L)	211.0(1.27)	|	CCU(P)	207.0(1.36)	|	CAU(H)	182.0(1.48)	|	CGU(R)	146.0(1.17)	|
CUC(L)	268.0(0.57)	|	CCC(P)	221.0(0.86)	|	CAC(H)	192.0(0.60)	|	CGC(R)	104.0(0.40)	|		CUC(L)	124.0(0.75)	|	CCC(P)	130.0(0.86)	|	CAC(H)	64.0(0.52)	|	CGC(R)	76.0(0.61)	|
CUA(L)	440.0(0.93)	|	CCA(P)	335.0(1.30)	|	CAA(Q)	676.0(1.38)	|	CGA(R)	346.0(1.34)	|		CUA(L)	143.0(0.86)	|	CCA(P)	174.0(1.15)	|	CAA(Q)	200.0(1.48)	|	CGA(R)	150.0(1.20)	|
CUG(L)	255.0(0.54)	|	CCG(P)	161.0(0.62)	|	CAG(Q)	303.0(0.62)	|	CGG(R)	155.0(0.60)	|		CUG(L)	99.0(0.60)	|	CCG(P)	96.0(0.63)	|	CAG(Q)	71.0(0.52)	|	CGG(R)	90.0(0.72)	|
AUU(I)	993.0(1.29)	|	ACU(T)	381.0(1.34)	|	AAU(N)	784.0(1.43)	|	AGU(S)	285.0(0.97)	|		AUU(I)	340.0(1.34)	|	ACU(T)	186.0(1.40)	|	AAU(N)	192.0(1.20)	|	AGU(S)	137.0(0.89)	|
AUC(I)	584.0(0.76)	|	ACC(T)	251.0(0.88)	|	AAC(N)	312.0(0.57)	|	AGC(S)	134.0(0.46)	|		AUC(I)	212.0(0.84)	|	ACC(T)	132.0(0.99)	|	AAC(N)	128.0(0.80)	|	AGC(S)	104.0(0.67)	|
AUA(I)	740.0(0.96)	|	ACA(T)	351.0(1.23)	|	AAA(K)	937.0(1.37)	|	AGA(R)	462.0(1.79)	|		AUA(I)	207.0(0.82)	|	ACA(T)	128.0(0.96)	|	AAA(K)	237.0(1.11)	|	AGA(R)	183.0(1.47)	|
AUG(M)	633.0(1.00)	|	ACG(T)	154.0(0.54)	|	AAG(K)	431.0(0.63)	|	AGG(R)	230.0(0.89)	|		AUG(M)	243.0(1.00)	|	ACG(T)	87.0(0.65)	|	AAG(K)	189.0(0.89)	|	AGG(R)	103.0(0.83)	|
GUU(V)	491.0(1.35)	|	GCU(A)	435.0(1.62)	|	GAU(D)	621.0(1.50)	|	GGU(G)	499.0(1.29)	|		GUU(V)	177.0(1.20)	|	GCU(A)	235.0(1.47)	|	GAU(D)	198.0(1.33)	|	GGU(G)	202.0(1.21)	|
GUC(V)	220.0(0.60)	|	GCC(A)	185.0(0.69)	|	GAC(D)	206.0(0.50)	|	GGC(G)	188.0(0.49)	|		GUC(V)	114.0(0.77)	|	GCC(A)	157.0(0.98)	|	GAC(D)	100.0(0.67)	|	GGC(G)	85.0(0.51)	|
GUA(V)	508.0(1.39)	|	GCA(A)	303.0(1.13)	|	GAA(E)	825.0(1.41)	|	GGA(G)	564.0(1.46)	|		GUA(V)	160.0(1.09)	|	GCA(A)	153.0(0.96)	|	GAA(E)	268.0(1.36)	|	GGA(G)	252.0(1.51)	|
GUG(V)	240.0(0.66)	|	GCG(A)	149.0(0.56)	|	GAG(E)	349.0(0.59)	|	GGG(G)	292.0(0.76)	|		GUG(V)	138.0(0.94)	|	GCG(A)	93.0(0.58)	|	GAG(E)	127.0(0.64)	|	GGG(G)	129.0(0.77)	|
