# Supplementary material for: Comparative analysis of the organelle genomes of Aconitum carmichaelii revealed structural and sequence differences and phylogenetic relationships
Source: BMC Genomics. 2024 Mar 8;25:260. doi: 10.1186/s12864-024-10136-1 (PMC10921738; doi:10.1186/s12864-024-10136-1)
Supplement: Supplementary file 4 — Supplementary Material 4. [file 12864_2024_10136_MOESM4_ESM.xlsx]

## Sheet: Table S3
Table S4	A. carmichaelii plastome and mitogenome codon adaptation index (CAI), codon deviation index (CBI), optimal codon frequency (FOP), effective codon count (ENc) and third codon location GC content (GC3) summary.
Plastome							Mitogenome
Gene	CAI	CBI	Fop	ENc	GC3s		Gene	CAI	CBI	Fop	ENc	GC3s
psbA	0.321	0.228	0.55	41.98	0.311		rps10	0.124	-0.165	0.311	59.83	0.377
matK	0.151	-0.214	0.284	46.82	0.225		cox1	0.185	-0.035	0.386	55.5	0.347
psbK	0.157	-0.226	0.259	43.91	0.31		nad3	0.19	-0.103	0.339	49.16	0.33
psbI	0.206	0.156	0.486	25.55	0.4		rps12	0.138	-0.072	0.366	50.19	0.301
atpA	0.194	-0.044	0.392	49.09	0.285		nad7	0.191	-0.085	0.368	51.02	0.301
atpF	0.149	-0.141	0.337	41.21	0.31		nad1	0.172	-0.05	0.369	52.17	0.342
atpH	0.208	0.033	0.418	48.5	0.215		ccmFC	0.144	-0.084	0.352	59.61	0.409
atpI	0.172	-0.049	0.37	45.74	0.231		nad2	0.185	-0.068	0.376	51.73	0.319
rps2	0.176	-0.149	0.333	45.79	0.218		nad4L	0.172	-0.122	0.333	44.95	0.262
rpoC2	0.145	-0.145	0.327	50.56	0.277		atp4	0.179	-0.039	0.382	61	0.376
rpoC1	0.151	-0.129	0.33	49.09	0.25		rpl2	0.158	-0.04	0.396	57.76	0.422
rpoB	0.157	-0.11	0.349	49.32	0.269		rps19	0.161	0.006	0.423	50.67	0.317
petN	0.104	-0.333	0.16	34.2	0.16		rps3	0.157	-0.055	0.387	59.76	0.417
psbM	0.232	-0.136	0.303	*****	0.242		rpl16	0.128	-0.207	0.303	53.5	0.303
psbD	0.243	0.075	0.459	47.62	0.299		ccmB	0.173	-0.038	0.37	53.36	0.335
psbC	0.173	-0.021	0.395	45.78	0.295		ccmC	0.176	0.024	0.409	51.72	0.33
psbZ	0.201	-0.03	0.373	44.51	0.169		rps7	0.179	-0.018	0.401	57.2	0.359
rps14	0.153	-0.064	0.375	40.28	0.281		mttB	0.191	0.011	0.403	54.11	0.427
psaB	0.182	-0.089	0.366	51.42	0.295		ccmFN	0.175	-0.001	0.407	56.78	0.388
psaA	0.199	-0.081	0.368	49.39	0.294		rps1	0.147	-0.152	0.312	52.7	0.385
ycf3	0.14	-0.224	0.309	53.68	0.29		rpl10	0.166	-0.113	0.353	55.18	0.333
rps4	0.141	-0.061	0.365	52.6	0.269		rps4	0.108	-0.096	0.344	52.82	0.346
ndhJ	0.183	-0.103	0.349	58.98	0.309		rps13	0.161	-0.131	0.348	39.2	0.252
ndhK	0.172	-0.139	0.338	53.61	0.283		sdh3	0.12	-0.224	0.257	45.7	0.339
ndhC	0.185	-0.047	0.36	45.36	0.216		sdh4	0.163	0.066	0.437	55.35	0.437
atpE	0.164	-0.049	0.38	49.65	0.24		cox3	0.21	-0.052	0.378	54.27	0.313
atpB	0.21	0.013	0.418	47.48	0.275		atp8	0.146	-0.077	0.373	56.08	0.43
rbcL	0.261	0.079	0.467	51.11	0.295		atp6	0.149	-0.161	0.294	53.75	0.294
accD	0.2	-0.136	0.357	50.96	0.287		matR	0.146	0.004	0.413	57.35	0.571
psaI	0.221	-0.06	0.353	38.54	0.265		nad6	0.141	-0.022	0.372	60.1	0.411
ycf4	0.148	-0.03	0.385	56.21	0.316		cox2	0.214	-0.04	0.382	51.03	0.316
cemA	0.17	-0.064	0.369	50.53	0.267		nad4	0.157	-0.069	0.357	54.95	0.347
petA	0.177	-0.113	0.343	49.8	0.289		atp9	0.198	-0.035	0.408	45.89	0.324
psbJ	0.186	0.05	0.421	43.75	0.263		atp1	0.169	-0.105	0.349	53.68	0.329
psbL	0.205	-0.015	0.389	48.1	0.278
psbF	0.127	-0.154	0.306	61	0.25
psbE	0.168	-0.103	0.363	51.51	0.325
petL	0.136	0.023	0.4	60.43	0.2
petG	0.144	0	0.361	*****	0.361
psaJ	0.155	-0.049	0.357	45.66	0.357
rpl33	0.133	-0.339	0.231	40.94	0.323
rps18	0.093	-0.247	0.253	37.11	0.212
rpl20	0.123	-0.226	0.289	51.84	0.308
rps12	0.143	-0.087	0.352	43.8	0.238
clpP	0.161	-0.111	0.339	55.76	0.302
psbB	0.188	-0.072	0.373	48.08	0.252
psbT	0.176	-0.024	0.382	*****	0.412
psbN	0.159	-0.159	0.333	42.83	0.381
psbH	0.147	-0.131	0.324	47.23	0.279
rpoA	0.165	-0.123	0.341	49.15	0.247
rps11	0.131	-0.162	0.316	51.42	0.218
rpl36	0.12	0.027	0.417	25.15	0.361
infA	0.148	-0.038	0.378	50.87	0.23
rps8	0.118	0.023	0.417	43.44	0.236
rpl14	0.164	-0.052	0.373	49.3	0.229
rpl16	0.146	-0.106	0.344	57.81	0.359
rps3	0.171	-0.088	0.373	48.09	0.212
rpl22	0.151	-0.129	0.339	48.85	0.236
rps19	0.182	-0.086	0.368	50.46	0.264
rpl2	0.144	-0.074	0.372	54.42	0.316
rpl23	0.121	-0.232	0.279	50.9	0.267
ycf2	0.162	-0.13	0.342	53.4	0.341
ycf15	0.223	0.058	0.441	54.43	0.324
ndhB	0.164	-0.088	0.353	47.15	0.271
rps7	0.196	-0.035	0.4	45.78	0.207
ycf1	0.159	-0.156	0.331	48.77	0.25
rps15	0.174	0.001	0.404	43.34	0.234
ndhH	0.157	-0.113	0.341	50.93	0.253
ndhA	0.133	-0.114	0.32	41.93	0.211
ndhI	0.209	-0.081	0.372	51.65	0.267
ndhG	0.151	-0.183	0.282	46.48	0.247
ndhE	0.162	-0.133	0.32	44.55	0.175
psaC	0.219	-0.154	0.342	52.15	0.224
ndhD	0.142	-0.158	0.307	47.39	0.242
ccsA	0.142	-0.194	0.297	45.01	0.2
ndhF	0.144	-0.193	0.294	45.46	0.2
rps7	0.196	-0.035	0.4	45.78	0.207
ndhB	0.164	-0.088	0.353	47.15	0.271
ycf15	0.223	0.058	0.441	54.43	0.324
