# Supplementary material for: Comparative analysis of the organelle genomes of Aconitum carmichaelii revealed structural and sequence differences and phylogenetic relationships
Source: BMC Genomics. 2024 Mar 8;25:260. doi: 10.1186/s12864-024-10136-1 (PMC10921738; doi:10.1186/s12864-024-10136-1)
Supplement: Supplementary file 5 — Supplementary Material 5. [file 12864_2024_10136_MOESM5_ESM.xlsx]

## Sheet: Table S4
Table S5 The ENc_map situation of organelles.
Plastome				Mitogenome
GC3s	ENC	gene		GC3s	ENC	gene
F	UUU	1.16		F	UUU	1.09
F	UUC	0.84		F	UUC	0.91
L	UUA	1.5		L	UUA	1.31
L	UUG	1.38		L	UUG	1.21
S	UCU	1.59		S	UCU	1.32
S	UCC	0.93		S	UCC	1.02
S	UCA	1.29		S	UCA	1.2
S	UCG	0.77		S	UCG	0.89
Y	UAU	1.44		Y	UAU	1.43
Y	UAC	0.56		Y	UAC	0.57
*	UAA	1.06		*	UAA	1.62
*	UAG	0.96		*	UAG	0.49
C	UGU	1.35		C	UGU	1.18
C	UGC	0.65		C	UGC	0.82
*	UGA	0.98		*	UGA	0.89
W	UGG	1		W	UGG	1
L	CUU	1.08		L	CUU	1.27
L	CUC	0.57		L	CUC	0.75
L	CUA	0.93		L	CUA	0.86
L	CUG	0.54		L	CUG	0.6
P	CCU	1.22		P	CCU	1.36
P	CCC	0.86		P	CCC	0.86
P	CCA	1.3		P	CCA	1.15
P	CCG	0.62		P	CCG	0.63
H	CAU	1.4		H	CAU	1.48
H	CAC	0.6		H	CAC	0.52
Q	CAA	1.38		Q	CAA	1.48
Q	CAG	0.62		Q	CAG	0.52
R	CGU	0.97		R	CGU	1.17
R	CGC	0.4		R	CGC	0.61
R	CGA	1.34		R	CGA	1.2
R	CGG	0.6		R	CGG	0.72
I	AUU	1.29		I	AUU	1.34
I	AUC	0.76		I	AUC	0.84
I	AUA	0.96		I	AUA	0.82
M	AUG	1		M	AUG	1
T	ACU	1.34		T	ACU	1.4
T	ACC	0.88		T	ACC	0.99
T	ACA	1.23		T	ACA	0.96
T	ACG	0.54		T	ACG	0.65
N	AAU	1.43		N	AAU	1.2
N	AAC	0.57		N	AAC	0.8
K	AAA	1.37		K	AAA	1.11
K	AAG	0.63		K	AAG	0.89
S	AGU	0.97		S	AGU	0.89
S	AGC	0.46		S	AGC	0.67
R	AGA	1.79		R	AGA	1.47
R	AGG	0.89		R	AGG	0.83
V	GUU	1.35		V	GUU	1.2
V	GUC	0.6		V	GUC	0.77
V	GUA	1.39		V	GUA	1.09
V	GUG	0.66		V	GUG	0.94
A	GCU	1.62		A	GCU	1.47
A	GCC	0.69		A	GCC	0.98
A	GCA	1.13		A	GCA	0.96
A	GCG	0.56		A	GCG	0.58
D	GAU	1.5		D	GAU	1.33
D	GAC	0.5		D	GAC	0.67
E	GAA	1.41		E	GAA	1.36
E	GAG	0.59		E	GAG	0.64
G	GGU	1.29		G	GGU	1.21
G	GGC	0.49		G	GGC	0.51
G	GGA	1.46		G	GGA	1.51
G	GGG	0.76		G	GGG	0.77
