# Supplementary material for: Comparative analysis of the organelle genomes of Aconitum carmichaelii revealed structural and sequence differences and phylogenetic relationships
Source: BMC Genomics. 2024 Mar 8;25:260. doi: 10.1186/s12864-024-10136-1 (PMC10921738; doi:10.1186/s12864-024-10136-1)
Supplement: Supplementary file 6 — Supplementary Material 6. [file 12864_2024_10136_MOESM6_ESM.xlsx]

## Sheet: plastome
Table S6 Distribution of SSRs in organelles.
Repeats	5	6	7	8	9	10	11	12	13	14	total
A	-	-	-	-	-	8	4	2		1	15
G	-	-	-	-	-			1			1
T	-	-	-	-	-	7	3	1		1	12
AT	-	1	1	1	1						4
TA	-	4	1		1						6
TAT	1										1
ID	SSR	nr.SSR	type	SSR size	start	end	position
Aconitum_carmichaelii	1	p1	(A)11	11	3168	3178	LSC
Aconitum_carmichaelii	2	p1	(A)12	12	4213	4224	LSC
Aconitum_carmichaelii	3	p1	(T)10	10	4947	4956	LSC
Aconitum_carmichaelii	4	p2	(TA)6	12	5337	5348	LSC
Aconitum_carmichaelii	5	p2	(TA)6	12	5830	5841	LSC
Aconitum_carmichaelii	6	p1	(A)10	10	6491	6500	LSC
Aconitum_carmichaelii	7	p1	(T)10	10	9883	9892	LSC
Aconitum_carmichaelii	8	p1	(T)11	11	10141	10151	LSC
Aconitum_carmichaelii	9	p1	(T)10	10	12988	12997	LSC
Aconitum_carmichaelii	10	p1	(T)14	14	19310	19323	LSC
Aconitum_carmichaelii	11	p1	(T)10	10	27021	27030	LSC
Aconitum_carmichaelii	12	p1	(A)10	10	29313	29322	LSC
Aconitum_carmichaelii	13	p1	(T)11	11	31656	31666	LSC
Aconitum_carmichaelii	14	p2	(AT)7	14	32031	32044	LSC
Aconitum_carmichaelii	15	p1	(A)10	10	33534	33543	LSC
Aconitum_carmichaelii	16	p2	(AT)6	12	33798	33809	LSC
Aconitum_carmichaelii	17	p2	(TA)6	12	34566	34577	LSC
Aconitum_carmichaelii	18	p1	(A)10	10	34905	34914	LSC
Aconitum_carmichaelii	19	c	(AT)8ttgatttatctatctgtatatatggataggtgcatgagcctgcatgcacattttggagt(A)10	85	38234	38318	LSC
Aconitum_carmichaelii	20	p2	(TA)7	14	49100	49113	LSC
Aconitum_carmichaelii	21	p1	(A)11	11	49314	49324	LSC
Aconitum_carmichaelii	22	p1	(T)10	10	65603	65612	LSC
Aconitum_carmichaelii	23	p2	(TA)6	12	68482	68493	LSC
Aconitum_carmichaelii	24	p1	(A)14	14	69588	69601	LSC
Aconitum_carmichaelii	25	p1	(T)11	11	72263	72273	LSC
Aconitum_carmichaelii	26	p1	(A)10	10	72952	72961	LSC
Aconitum_carmichaelii	27	p1	(A)10	10	73637	73646	LSC
Aconitum_carmichaelii	28	p1	(A)11	11	80426	80436	LSC
Aconitum_carmichaelii	29	c	(TAT)5tc(T)12	29	83648	83676	LSC
Aconitum_carmichaelii	30	p1	(A)11	11	84516	84526	LSC
Aconitum_carmichaelii	31	p1	(T)10	10	85378	85387	LSC
Aconitum_carmichaelii	32	p1	(A)10	10	95287	95296	IR
Aconitum_carmichaelii	33	p2	(TA)9	18	96880	96897	IR
Aconitum_carmichaelii	34	p1	(G)12	12	117679	117690	SSC
Aconitum_carmichaelii	35	p1	(A)12	12	125666	125677	SSC
Aconitum_carmichaelii	36	p2	(AT)9	18	146611	146628	IR

## Sheet: mitogenome
Table S5 Distribution of SSRs in organelles.
Repeats	5	6	7	8	9	10	11	12	13	14	15	total
A	-	-	-	-	-	3					1	4
C	-	-	-	-	-	1		1	1			3
G	-	-	-	-	-	2						2
T	-	-	-	-	-	3	2	2				7
AC	-	1										1
AG	-	1										1
AT	-	2	1									3
CT	-	2										2
TC	-	1										1
AAG	1											1
ACG		1										1
AGG	1											1
CTC	1											1
GCTT	1											1
GGAA				1								1
CTATA		1										1
ID	SSR	nr. SSR	tupe	size	start	end	position
Aconitum_carmichaelii	1	p1	(C)10	10	44044	44053	nad7
Aconitum_carmichaelii	2	p1	(G)10	10	65599	65608	Intergenic regions
Aconitum_carmichaelii	3	p1	(T)10	10	86136	86145	Intergenic regions
Aconitum_carmichaelii	4	p4	(GGAA)8	32	87093	87124	Intergenic regions
Aconitum_carmichaelii	5	p1	(A)10	10	89576	89585	nad2
Aconitum_carmichaelii	6	c	(AG)6cagatataacgataaaaaaatataaaataaaggatacatagacatctaaagggatgtctattctattcctctttattttagagaga(AT)7tgatttattatatatatctatttattctttatttag(AT)6	160	89688	89847	nad2
Aconitum_carmichaelii	7	p2	(CT)6	12	93892	93903	nad2
Aconitum_carmichaelii	8	p1	(T)11	11	101245	101255	Intergenic regions
Aconitum_carmichaelii	9	p3	(AAG)5	15	116701	116715	Intergenic regions
Aconitum_carmichaelii	10	p3	(AGG)5	15	130798	130812	Intergenic regions
Aconitum_carmichaelii	11	p3	(ACG)6	18	137286	137303	rps3
Aconitum_carmichaelii	12	p1	(A)10	10	157860	157869	Intergenic regions
Aconitum_carmichaelii	13	p5	(CTATA)6	30	188496	188525	Intergenic regions
Aconitum_carmichaelii	14	p1	(T)12	12	197250	197261	Intergenic regions
Aconitum_carmichaelii	15	p1	(T)12	12	209111	209122	Intergenic regions
Aconitum_carmichaelii	16	p3	(CTC)5	15	221528	221542	Intergenic regions
Aconitum_carmichaelii	17	p1	(T)11	11	243088	243098	Intergenic regions
Aconitum_carmichaelii	18	p1	(C)13	13	249233	249245	Intergenic regions
Aconitum_carmichaelii	19	p2	(AT)6	12	265750	265761	Intergenic regions
Aconitum_carmichaelii	20	p1	(A)15	15	268382	268396	Intergenic regions
Aconitum_carmichaelii	21	p1	(G)10	10	278100	278109	Intergenic regions
Aconitum_carmichaelii	22	p2	(TC)6	12	299878	299889	Intergenic regions
Aconitum_carmichaelii	23	p1	(A)10	10	338237	338246	Intergenic regions
Aconitum_carmichaelii	24	p2	(AC)6	12	360607	360618	Intergenic regions
Aconitum_carmichaelii	25	p2	(CT)6	12	385677	385688	Intergenic regions
Aconitum_carmichaelii	26	p1	(C)12	12	387199	387210	Intergenic regions
Aconitum_carmichaelii	27	p1	(T)10	10	394226	394235	Intergenic regions
Aconitum_carmichaelii	28	p1	(T)10	10	398813	398822	nad4
Aconitum_carmichaelii	29	p4	(GCTT)5	20	400246	400265	nad4
