# Supplementary material for: Comparative analysis of the organelle genomes of Aconitum carmichaelii revealed structural and sequence differences and phylogenetic relationships
Source: BMC Genomics. 2024 Mar 8;25:260. doi: 10.1186/s12864-024-10136-1 (PMC10921738; doi:10.1186/s12864-024-10136-1)
Supplement: Supplementary file 7 — Supplementary Material 7. [file 12864_2024_10136_MOESM7_ESM.xlsx]

## Sheet: Plastome
Table S7 Distribution of repetitive sequences within organelles.
# BLASTN 2.12.0+
# Query: Aconitum carmichaelii length=154449
# Database: Aconitum_carmichaelii_cp.fasta.TBtoolsDB
# Fields: query acc.ver, subject acc.ver, % identity, alignment length, mismatches, gap opens, q. start, q. end, s. start, s. end, evalue, bit score
# 17 hits found
Aconitum carmichaelii	Aconitum carmichaelii	100	154449	0	0	1	154449	1	154449	0	285200
Aconitum carmichaelii	Aconitum carmichaelii	100	24222	0	0	130228	154449	113281	89060	0	44730
Aconitum carmichaelii	Aconitum carmichaelii	100	24222	0	0	89060	113281	154449	130228	0	44730
Aconitum carmichaelii	Aconitum carmichaelii	100	639	0	0	86989	87627	639	1	0	1181
Aconitum carmichaelii	Aconitum carmichaelii	100	639	0	0	1	639	87627	86989	0	1181
Aconitum carmichaelii	Aconitum carmichaelii	97.222	72	2	0	65724	65795	65795	65724	2.24e-27	122
Aconitum carmichaelii	Aconitum carmichaelii	100	48	0	0	80279	80326	80326	80279	2.28e-17	89.8
Aconitum carmichaelii	Aconitum carmichaelii	100	42	0	0	95773	95814	95814	95773	4.93e-14	78.7
Aconitum carmichaelii	Aconitum carmichaelii	100	42	0	0	147695	147736	95773	95814	4.93e-14	78.7
Aconitum carmichaelii	Aconitum carmichaelii	100	42	0	0	147695	147736	147736	147695	4.93e-14	78.7
Aconitum carmichaelii	Aconitum carmichaelii	100	42	0	0	95773	95814	147695	147736	4.93e-14	78.7
Aconitum carmichaelii	Aconitum carmichaelii	100	39	0	0	142259	142297	46295	46257	2.29e-12	73.1
Aconitum carmichaelii	Aconitum carmichaelii	100	39	0	0	101212	101250	46257	46295	2.29e-12	73.1
Aconitum carmichaelii	Aconitum carmichaelii	100	39	0	0	46257	46295	101212	101250	2.29e-12	73.1
Aconitum carmichaelii	Aconitum carmichaelii	100	39	0	0	46257	46295	142297	142259	2.29e-12	73.1
Aconitum carmichaelii	Aconitum carmichaelii	100	30	0	0	48004	48033	8738	8709	2.31e-07	56.5
Aconitum carmichaelii	Aconitum carmichaelii	100	30	0	0	8709	8738	48033	48004	2.31e-07	56.5
# BLAST processed 1 queries

## Sheet: Mitogenome
# BLASTN 2.12.0+
# Query: Aconitum carmichaelii
# Database: Aconitum carmichaelii_mt.fasta.TBtoolsDB
# Fields: query acc.ver, subject acc.ver, % identity, alignment length, mismatches, gap opens, q. start, q. end, s. start, s. end, evalue, bit score
# 2534 hits found
Aconitum carmichaelii	Aconitum carmichaelii	100	263251	0	0	162069	425319	162069	425319	0	486100
Aconitum carmichaelii	Aconitum carmichaelii	100	161968	0	0	1	161968	1	161968	0	299100
Aconitum carmichaelii	Aconitum carmichaelii	99.992	13097	1	0	329249	342345	148872	161968	0	24181
Aconitum carmichaelii	Aconitum carmichaelii	99.992	13097	1	0	148872	161968	329249	342345	0	24181
Aconitum carmichaelii	Aconitum carmichaelii	100	12913	0	0	410547	423459	162069	174981	0	23846
Aconitum carmichaelii	Aconitum carmichaelii	100	12913	0	0	162069	174981	410547	423459	0	23846
Aconitum carmichaelii	Aconitum carmichaelii	100	12596	0	0	405987	418582	63056	50461	0	23261
Aconitum carmichaelii	Aconitum carmichaelii	100	12596	0	0	50461	63056	418582	405987	0	23261
Aconitum carmichaelii	Aconitum carmichaelii	100	8036	0	0	162069	170104	58496	50461	0	14840
Aconitum carmichaelii	Aconitum carmichaelii	100	8036	0	0	50461	58496	170104	162069	0	14840
Aconitum carmichaelii	Aconitum carmichaelii	100	5210	0	0	420110	425319	243003	237794	0	9622
Aconitum carmichaelii	Aconitum carmichaelii	100	5210	0	0	237794	243003	425319	420110	0	9622
Aconitum carmichaelii	Aconitum carmichaelii	100	3350	0	0	239654	243003	174981	171632	0	6187
Aconitum carmichaelii	Aconitum carmichaelii	100	3350	0	0	171632	174981	243003	239654	0	6187
Aconitum carmichaelii	Aconitum carmichaelii	99.425	522	2	1	362984	363504	159230	159751	0	946
Aconitum carmichaelii	Aconitum carmichaelii	99.425	522	2	1	362984	363504	339607	340128	0	946
Aconitum carmichaelii	Aconitum carmichaelii	99.425	522	2	1	159230	159751	362984	363504	0	946
Aconitum carmichaelii	Aconitum carmichaelii	99.425	522	2	1	339607	340128	362984	363504	0	946
Aconitum carmichaelii	Aconitum carmichaelii	97.547	530	2	1	359179	359708	136272	135754	0	896
Aconitum carmichaelii	Aconitum carmichaelii	97.201	536	4	1	135757	136281	359705	359170	0	896
Aconitum carmichaelii	Aconitum carmichaelii	97.119	486	14	0	387969	388454	226782	226297	0	821
Aconitum carmichaelii	Aconitum carmichaelii	97.119	486	14	0	226297	226782	388454	387969	0	821
Aconitum carmichaelii	Aconitum carmichaelii	99.76	416	1	0	393663	394078	70228	69813	0	763
Aconitum carmichaelii	Aconitum carmichaelii	100	413	0	0	69816	70228	394075	393663	0	763
Aconitum carmichaelii	Aconitum carmichaelii	99.444	360	2	0	420438	420797	16084	15725	0	654
Aconitum carmichaelii	Aconitum carmichaelii	99.444	360	2	0	242316	242675	15725	16084	0	654
Aconitum carmichaelii	Aconitum carmichaelii	99.444	360	2	0	171960	172319	16084	15725	0	654
Aconitum carmichaelii	Aconitum carmichaelii	98.645	369	5	0	15725	16093	172319	171951	0	654
Aconitum carmichaelii	Aconitum carmichaelii	99.444	360	2	0	15725	16084	242316	242675	0	654
Aconitum carmichaelii	Aconitum carmichaelii	98.645	369	5	0	15725	16093	420797	420429	0	654
Aconitum carmichaelii	Aconitum carmichaelii	100	353	0	0	88924	89276	30466	30114	0	652
Aconitum carmichaelii	Aconitum carmichaelii	100	353	0	0	30114	30466	89276	88924	0	652
Aconitum carmichaelii	Aconitum carmichaelii	99.705	339	1	0	384645	384983	71627	71965	1.38e-176	621
Aconitum carmichaelii	Aconitum carmichaelii	99.705	339	1	0	71627	71965	384645	384983	1.38e-176	621
Aconitum carmichaelii	Aconitum carmichaelii	99.403	335	2	0	258227	258561	69962	69628	1.07e-172	608
Aconitum carmichaelii	Aconitum carmichaelii	99.403	335	2	0	69628	69962	258561	258227	1.07e-172	608
Aconitum carmichaelii	Aconitum carmichaelii	97.857	280	6	0	391299	391578	67660	67381	1.88e-135	484
Aconitum carmichaelii	Aconitum carmichaelii	97.857	280	6	0	67381	67660	391578	391299	1.88e-135	484
Aconitum carmichaelii	Aconitum carmichaelii	100	256	0	0	186715	186970	68637	68892	4.08e-132	473
Aconitum carmichaelii	Aconitum carmichaelii	100	256	0	0	68637	68892	186715	186970	4.08e-132	473
Aconitum carmichaelii	Aconitum carmichaelii	86.605	433	52	2	387439	387868	348664	349093	4.08e-132	473
Aconitum carmichaelii	Aconitum carmichaelii	86.605	433	52	2	348664	349093	387439	387868	4.08e-132	473
Aconitum carmichaelii	Aconitum carmichaelii	98.155	271	1	1	308879	309145	286821	286551	5.28e-131	470
Aconitum carmichaelii	Aconitum carmichaelii	98.155	271	1	1	286551	286821	309145	308879	5.28e-131	470
Aconitum carmichaelii	Aconitum carmichaelii	95.848	289	5	3	308883	309165	135984	136271	3.18e-128	460
Aconitum carmichaelii	Aconitum carmichaelii	95.848	289	5	3	135984	136271	308883	309165	3.18e-128	460
Aconitum carmichaelii	Aconitum carmichaelii	100	233	0	0	308883	309115	10918	11150	2.49e-119	431
Aconitum carmichaelii	Aconitum carmichaelii	99.163	239	2	0	365541	365779	286821	286583	2.49e-119	431
Aconitum carmichaelii	Aconitum carmichaelii	100	233	0	0	10918	11150	308883	309115	2.49e-119	431
Aconitum carmichaelii	Aconitum carmichaelii	99.576	236	1	0	286586	286821	365776	365541	2.49e-119	431
Aconitum carmichaelii	Aconitum carmichaelii	98.75	240	3	0	188182	188421	69856	70095	3.22e-118	427
Aconitum carmichaelii	Aconitum carmichaelii	98.75	240	3	0	393796	394035	188421	188182	3.22e-118	427
Aconitum carmichaelii	Aconitum carmichaelii	98.75	240	3	0	69856	70095	188182	188421	3.22e-118	427
Aconitum carmichaelii	Aconitum carmichaelii	99.573	234	1	0	188188	188421	394029	393796	3.22e-118	427
Aconitum carmichaelii	Aconitum carmichaelii	95.203	271	5	2	183437	183707	6358	6096	1.5e-116	422
Aconitum carmichaelii	Aconitum carmichaelii	100	228	0	0	92750	92977	68896	68669	1.5e-116	422
Aconitum carmichaelii	Aconitum carmichaelii	100	228	0	0	68669	68896	92977	92750	1.5e-116	422
Aconitum carmichaelii	Aconitum carmichaelii	95.522	268	4	2	6099	6358	183704	183437	1.5e-116	422
Aconitum carmichaelii	Aconitum carmichaelii	99.565	230	1	0	399136	399365	132282	132511	5.39e-116	420
Aconitum carmichaelii	Aconitum carmichaelii	99.565	230	1	0	132282	132511	399136	399365	5.39e-116	420
Aconitum carmichaelii	Aconitum carmichaelii	97.551	245	2	1	365532	365776	308870	309110	6.97e-115	416
Aconitum carmichaelii	Aconitum carmichaelii	97.551	245	2	1	308870	309110	365532	365776	6.97e-115	416
Aconitum carmichaelii	Aconitum carmichaelii	100	224	0	0	186747	186970	92977	92754	2.51e-114	414
Aconitum carmichaelii	Aconitum carmichaelii	100	224	0	0	92754	92977	186970	186747	2.51e-114	414
Aconitum carmichaelii	Aconitum carmichaelii	92.333	300	5	7	359180	359478	309165	308883	3.24e-113	411
Aconitum carmichaelii	Aconitum carmichaelii	92.333	300	5	7	308883	309165	359478	359180	3.24e-113	411
Aconitum carmichaelii	Aconitum carmichaelii	97.89	237	1	1	286581	286817	11150	10918	4.2e-112	407
Aconitum carmichaelii	Aconitum carmichaelii	85.139	397	59	0	296669	297065	51092	50696	4.2e-112	407
Aconitum carmichaelii	Aconitum carmichaelii	85.139	397	59	0	296669	297065	169473	169869	4.2e-112	407
Aconitum carmichaelii	Aconitum carmichaelii	97.89	237	1	1	10918	11150	286817	286581	4.2e-112	407
Aconitum carmichaelii	Aconitum carmichaelii	85.139	397	59	0	169473	169869	296669	297065	4.2e-112	407
Aconitum carmichaelii	Aconitum carmichaelii	85.139	397	59	0	50696	51092	297065	296669	4.2e-112	407
Aconitum carmichaelii	Aconitum carmichaelii	85.139	397	59	0	417951	418347	296669	297065	4.2e-112	407
Aconitum carmichaelii	Aconitum carmichaelii	85.139	397	59	0	296669	297065	417951	418347	4.2e-112	407
Aconitum carmichaelii	Aconitum carmichaelii	93.773	273	6	4	286551	286817	136251	135984	7.02e-110	399
Aconitum carmichaelii	Aconitum carmichaelii	93.773	273	6	4	135984	136251	286817	286551	7.02e-110	399
Aconitum carmichaelii	Aconitum carmichaelii	100	215	0	0	246102	246316	182647	182861	2.53e-109	398
Aconitum carmichaelii	Aconitum carmichaelii	100	215	0	0	182647	182861	246102	246316	2.53e-109	398
Aconitum carmichaelii	Aconitum carmichaelii	95.6	250	5	3	359230	359478	6102	6346	9.08e-109	396
Aconitum carmichaelii	Aconitum carmichaelii	95.6	250	5	3	6102	6346	359230	359478	9.08e-109	396
Aconitum carmichaelii	Aconitum carmichaelii	97.414	232	2	1	365545	365776	10918	11145	1.17e-107	392
Aconitum carmichaelii	Aconitum carmichaelii	97.414	232	2	1	10918	11145	365545	365776	1.17e-107	392
Aconitum carmichaelii	Aconitum carmichaelii	96.203	237	7	2	377261	377496	104475	104240	5.47e-106	387
Aconitum carmichaelii	Aconitum carmichaelii	94.574	258	1	3	391019	391268	365553	365805	5.47e-106	387
Aconitum carmichaelii	Aconitum carmichaelii	96.203	237	7	2	104240	104475	377496	377261	5.47e-106	387
Aconitum carmichaelii	Aconitum carmichaelii	94.574	258	1	3	365553	365805	391019	391268	5.47e-106	387
Aconitum carmichaelii	Aconitum carmichaelii	97.778	225	1	1	391019	391239	135992	136216	1.97e-105	385
Aconitum carmichaelii	Aconitum carmichaelii	99.526	211	1	0	308180	308390	301056	300846	1.97e-105	385
Aconitum carmichaelii	Aconitum carmichaelii	99.526	211	1	0	300846	301056	308390	308180	1.97e-105	385
Aconitum carmichaelii	Aconitum carmichaelii	97.778	225	1	1	135992	136216	391019	391239	1.97e-105	385
Aconitum carmichaelii	Aconitum carmichaelii	94.163	257	3	3	359230	359478	183701	183449	2.54e-104	381
Aconitum carmichaelii	Aconitum carmichaelii	94.163	257	3	3	183449	183701	359478	359230	2.54e-104	381
Aconitum carmichaelii	Aconitum carmichaelii	97.748	222	1	1	188071	188288	44512	44291	9.15e-104	379
Aconitum carmichaelii	Aconitum carmichaelii	97.748	222	1	1	44291	44512	188288	188071	9.15e-104	379
Aconitum carmichaelii	Aconitum carmichaelii	95.062	243	5	3	135980	136221	10914	11150	1.18e-102	375
Aconitum carmichaelii	Aconitum carmichaelii	95.062	243	5	3	10914	11150	135980	136221	1.18e-102	375
Aconitum carmichaelii	Aconitum carmichaelii	98.049	205	4	0	260950	261154	183641	183437	4.29e-97	357
Aconitum carmichaelii	Aconitum carmichaelii	98.049	205	4	0	183437	183641	261154	260950	4.29e-97	357
Aconitum carmichaelii	Aconitum carmichaelii	91.241	274	1	7	308861	309115	6371	6102	1.99e-95	351
Aconitum carmichaelii	Aconitum carmichaelii	95.556	225	1	2	391019	391239	10926	11145	1.99e-95	351
Aconitum carmichaelii	Aconitum carmichaelii	91.241	274	1	5	6102	6371	309115	308861	1.99e-95	351
Aconitum carmichaelii	Aconitum carmichaelii	95.556	225	1	2	391019	391239	308891	309110	1.99e-95	351
Aconitum carmichaelii	Aconitum carmichaelii	95.556	225	1	2	10926	11145	391019	391239	1.99e-95	351
Aconitum carmichaelii	Aconitum carmichaelii	95.556	225	1	2	308891	309110	391019	391239	1.99e-95	351
Aconitum carmichaelii	Aconitum carmichaelii	90.141	284	6	8	359200	359478	286551	286817	7.17e-95	350
Aconitum carmichaelii	Aconitum carmichaelii	90.141	284	6	8	286551	286817	359200	359478	7.17e-95	350
Aconitum carmichaelii	Aconitum carmichaelii	91.765	255	11	2	292067	292321	125088	124844	9.28e-94	346
Aconitum carmichaelii	Aconitum carmichaelii	91.765	255	11	2	124844	125088	292321	292067	9.28e-94	346
Aconitum carmichaelii	Aconitum carmichaelii	100	186	0	0	324680	324865	172501	172316	3.34e-93	344
Aconitum carmichaelii	Aconitum carmichaelii	100	186	0	0	324680	324865	242134	242319	3.34e-93	344
Aconitum carmichaelii	Aconitum carmichaelii	100	186	0	0	420794	420979	324865	324680	3.34e-93	344
Aconitum carmichaelii	Aconitum carmichaelii	100	186	0	0	242134	242319	324680	324865	3.34e-93	344
Aconitum carmichaelii	Aconitum carmichaelii	100	186	0	0	172316	172501	324865	324680	3.34e-93	344
Aconitum carmichaelii	Aconitum carmichaelii	100	186	0	0	324680	324865	420979	420794	3.34e-93	344
Aconitum carmichaelii	Aconitum carmichaelii	92.857	238	6	4	365545	365776	135984	136216	2.01e-90	335
Aconitum carmichaelii	Aconitum carmichaelii	99.457	184	1	0	359529	359712	186796	186979	2.01e-90	335
Aconitum carmichaelii	Aconitum carmichaelii	99.457	184	1	0	186796	186979	359529	359712	2.01e-90	335
Aconitum carmichaelii	Aconitum carmichaelii	92.857	238	6	4	135984	136216	365545	365776	2.01e-90	335
Aconitum carmichaelii	Aconitum carmichaelii	100	180	0	0	375566	375745	68722	68901	7.22e-90	333
Aconitum carmichaelii	Aconitum carmichaelii	92.887	239	2	2	391019	391242	359470	359232	7.22e-90	333
Aconitum carmichaelii	Aconitum carmichaelii	100	180	0	0	68722	68901	375566	375745	7.22e-90	333
Aconitum carmichaelii	Aconitum carmichaelii	93.22	236	1	2	359235	359470	391239	391019	7.22e-90	333
Aconitum carmichaelii	Aconitum carmichaelii	97.449	196	1	1	260960	261155	6168	6359	2.6e-89	331
Aconitum carmichaelii	Aconitum carmichaelii	97.449	196	1	1	6168	6359	260960	261155	2.6e-89	331
Aconitum carmichaelii	Aconitum carmichaelii	90.458	262	7	9	365532	365776	183436	183696	9.34e-89	329
Aconitum carmichaelii	Aconitum carmichaelii	90.458	262	7	9	183436	183696	365532	365776	9.34e-89	329
Aconitum carmichaelii	Aconitum carmichaelii	90.698	258	6	9	286581	286821	183701	183445	3.36e-88	327
Aconitum carmichaelii	Aconitum carmichaelii	90.698	258	6	9	183445	183701	286821	286581	3.36e-88	327
Aconitum carmichaelii	Aconitum carmichaelii	93.103	232	3	3	391019	391242	286809	286583	3.36e-88	327
Aconitum carmichaelii	Aconitum carmichaelii	93.45	229	2	3	286586	286809	391239	391019	3.36e-88	327
Aconitum carmichaelii	Aconitum carmichaelii	91.566	249	1	5	10918	11150	6346	6102	1.21e-87	326
Aconitum carmichaelii	Aconitum carmichaelii	90.945	254	5	4	359230	359482	11150	10914	1.21e-87	326
Aconitum carmichaelii	Aconitum carmichaelii	91.566	249	1	3	6102	6346	11150	10918	1.21e-87	326
Aconitum carmichaelii	Aconitum carmichaelii	90.945	254	5	6	10914	11150	359482	359230	1.21e-87	326
Aconitum carmichaelii	Aconitum carmichaelii	91.2	250	5	4	135984	136221	6346	6102	4.35e-87	324
Aconitum carmichaelii	Aconitum carmichaelii	100	175	0	0	375566	375740	92924	92750	4.35e-87	324
Aconitum carmichaelii	Aconitum carmichaelii	91.2	250	5	4	6102	6346	136221	135984	4.35e-87	324
Aconitum carmichaelii	Aconitum carmichaelii	89.888	267	5	10	308870	309115	183436	183701	4.35e-87	324
Aconitum carmichaelii	Aconitum carmichaelii	89.888	267	5	10	183436	183701	308870	309115	4.35e-87	324
Aconitum carmichaelii	Aconitum carmichaelii	100	175	0	0	92750	92924	375740	375566	4.35e-87	324
Aconitum carmichaelii	Aconitum carmichaelii	99.435	177	1	0	186799	186975	135930	135754	1.56e-86	322
Aconitum carmichaelii	Aconitum carmichaelii	99.435	177	1	0	135757	135933	186972	186796	1.56e-86	322
Aconitum carmichaelii	Aconitum carmichaelii	90.114	263	2	6	365533	365779	6358	6104	5.62e-86	320
Aconitum carmichaelii	Aconitum carmichaelii	90.114	263	2	4	6107	6361	365776	365530	5.62e-86	320
Aconitum carmichaelii	Aconitum carmichaelii	99.429	175	1	0	135759	135933	68892	68718	2.02e-85	318
Aconitum carmichaelii	Aconitum carmichaelii	99.429	175	1	0	359529	359703	68718	68892	2.02e-85	318
Aconitum carmichaelii	Aconitum carmichaelii	99.429	175	1	0	135756	135930	92751	92925	2.02e-85	318
Aconitum carmichaelii	Aconitum carmichaelii	100	172	0	0	359532	359703	92925	92754	2.02e-85	318
Aconitum carmichaelii	Aconitum carmichaelii	99.429	175	1	0	92751	92925	135756	135930	2.02e-85	318
Aconitum carmichaelii	Aconitum carmichaelii	99.429	175	1	0	68721	68895	135930	135756	2.02e-85	318
Aconitum carmichaelii	Aconitum carmichaelii	95.567	203	1	2	359280	359478	260944	261142	2.02e-85	318
Aconitum carmichaelii	Aconitum carmichaelii	95.567	203	1	2	260944	261142	359280	359478	2.02e-85	318
Aconitum carmichaelii	Aconitum carmichaelii	99.429	175	1	0	68718	68892	359529	359703	2.02e-85	318
Aconitum carmichaelii	Aconitum carmichaelii	99.429	175	1	0	92754	92928	359703	359529	2.02e-85	318
Aconitum carmichaelii	Aconitum carmichaelii	99.425	174	1	0	375566	375739	135929	135756	7.27e-85	316
Aconitum carmichaelii	Aconitum carmichaelii	100	171	0	0	375566	375736	186800	186970	7.27e-85	316
Aconitum carmichaelii	Aconitum carmichaelii	100	171	0	0	375566	375736	359533	359703	7.27e-85	316
Aconitum carmichaelii	Aconitum carmichaelii	100	171	0	0	186800	186970	375566	375736	7.27e-85	316
Aconitum carmichaelii	Aconitum carmichaelii	100	171	0	0	135759	135929	375736	375566	7.27e-85	316
Aconitum carmichaelii	Aconitum carmichaelii	100	171	0	0	359533	359703	375566	375736	7.27e-85	316
Aconitum carmichaelii	Aconitum carmichaelii	90.272	257	2	7	183449	183701	135984	136221	2.62e-84	315
Aconitum carmichaelii	Aconitum carmichaelii	90.272	257	2	7	135984	136221	183449	183701	2.62e-84	315
Aconitum carmichaelii	Aconitum carmichaelii	91.632	239	1	3	391019	391242	6338	6104	9.41e-84	313
Aconitum carmichaelii	Aconitum carmichaelii	91.949	236	0	3	6107	6338	391239	391019	9.41e-84	313
Aconitum carmichaelii	Aconitum carmichaelii	89.883	257	2	6	286581	286821	6102	6350	1.22e-82	309
Aconitum carmichaelii	Aconitum carmichaelii	89.883	257	2	6	6102	6350	286581	286821	1.22e-82	309
Aconitum carmichaelii	Aconitum carmichaelii	100	163	0	0	135756	135918	30465	30303	2.04e-80	302
Aconitum carmichaelii	Aconitum carmichaelii	100	163	0	0	135756	135918	88925	89087	2.04e-80	302
Aconitum carmichaelii	Aconitum carmichaelii	100	163	0	0	88925	89087	135756	135918	2.04e-80	302
Aconitum carmichaelii	Aconitum carmichaelii	100	163	0	0	30303	30465	135918	135756	2.04e-80	302
Aconitum carmichaelii	Aconitum carmichaelii	89.37	254	5	10	183449	183701	10918	11150	7.33e-80	300
Aconitum carmichaelii	Aconitum carmichaelii	100	162	0	0	186811	186972	30303	30464	7.33e-80	300
Aconitum carmichaelii	Aconitum carmichaelii	100	162	0	0	359544	359705	30303	30464	7.33e-80	300
Aconitum carmichaelii	Aconitum carmichaelii	100	162	0	0	359544	359705	89087	88926	7.33e-80	300
Aconitum carmichaelii	Aconitum carmichaelii	100	162	0	0	186811	186972	89087	88926	7.33e-80	300
Aconitum carmichaelii	Aconitum carmichaelii	89.37	254	5	10	10918	11150	183449	183701	7.33e-80	300
Aconitum carmichaelii	Aconitum carmichaelii	100	162	0	0	30303	30464	186811	186972	7.33e-80	300
Aconitum carmichaelii	Aconitum carmichaelii	100	162	0	0	88926	89087	186972	186811	7.33e-80	300
Aconitum carmichaelii	Aconitum carmichaelii	100	162	0	0	30303	30464	359544	359705	7.33e-80	300
Aconitum carmichaelii	Aconitum carmichaelii	100	162	0	0	88926	89087	359705	359544	7.33e-80	300
Aconitum carmichaelii	Aconitum carmichaelii	99.39	164	1	0	68733	68896	30303	30466	2.63e-79	298
Aconitum carmichaelii	Aconitum carmichaelii	99.39	164	1	0	92750	92913	30466	30303	2.63e-79	298
Aconitum carmichaelii	Aconitum carmichaelii	99.39	164	1	0	375577	375740	30303	30466	2.63e-79	298
Aconitum carmichaelii	Aconitum carmichaelii	99.39	164	1	0	30303	30466	68733	68896	2.63e-79	298
Aconitum carmichaelii	Aconitum carmichaelii	99.39	164	1	0	88924	89087	68896	68733	2.63e-79	298
Aconitum carmichaelii	Aconitum carmichaelii	99.39	164	1	0	375577	375740	89087	88924	2.63e-79	298
Aconitum carmichaelii	Aconitum carmichaelii	99.39	164	1	0	92750	92913	88924	89087	2.63e-79	298
Aconitum carmichaelii	Aconitum carmichaelii	99.39	164	1	0	68733	68896	89087	88924	2.63e-79	298
Aconitum carmichaelii	Aconitum carmichaelii	99.39	164	1	0	88924	89087	92750	92913	2.63e-79	298
Aconitum carmichaelii	Aconitum carmichaelii	99.39	164	1	0	30303	30466	92913	92750	2.63e-79	298
Aconitum carmichaelii	Aconitum carmichaelii	86.972	284	14	14	183437	183703	159893	159616	2.63e-79	298
Aconitum carmichaelii	Aconitum carmichaelii	86.76	287	15	14	339993	340273	183703	183434	2.63e-79	298
Aconitum carmichaelii	Aconitum carmichaelii	86.76	287	15	14	159616	159896	183703	183434	2.63e-79	298
Aconitum carmichaelii	Aconitum carmichaelii	86.972	284	14	14	183437	183703	340270	339993	2.63e-79	298
Aconitum carmichaelii	Aconitum carmichaelii	99.39	164	1	0	30303	30466	375577	375740	2.63e-79	298
Aconitum carmichaelii	Aconitum carmichaelii	99.39	164	1	0	88924	89087	375740	375577	2.63e-79	298
Aconitum carmichaelii	Aconitum carmichaelii	98.193	166	3	0	183537	183702	66953	66788	4.41e-77	291
Aconitum carmichaelii	Aconitum carmichaelii	98.193	166	3	0	66788	66953	183702	183537	4.41e-77	291
Aconitum carmichaelii	Aconitum carmichaelii	88.492	252	7	7	365545	365779	359478	359232	2.05e-75	285
Aconitum carmichaelii	Aconitum carmichaelii	88.755	249	6	5	359235	359478	365776	365545	2.05e-75	285
Aconitum carmichaelii	Aconitum carmichaelii	91.08	213	10	2	372912	373124	104756	104553	9.54e-74	279
Aconitum carmichaelii	Aconitum carmichaelii	91.08	213	10	2	104553	104756	373124	372912	9.54e-74	279
Aconitum carmichaelii	Aconitum carmichaelii	90.868	219	2	5	200250	200459	29318	29109	3.43e-73	278
Aconitum carmichaelii	Aconitum carmichaelii	90.868	219	2	5	29109	29318	200459	200250	3.43e-73	278
Aconitum carmichaelii	Aconitum carmichaelii	96.988	166	1	1	66788	66953	6101	6262	1.23e-72	276
Aconitum carmichaelii	Aconitum carmichaelii	96.988	166	1	1	6101	6262	66788	66953	1.23e-72	276
Aconitum carmichaelii	Aconitum carmichaelii	88.797	241	6	8	391019	391239	183457	183696	1.23e-72	276
Aconitum carmichaelii	Aconitum carmichaelii	88.797	241	6	8	183457	183696	391019	391239	1.23e-72	276
Aconitum carmichaelii	Aconitum carmichaelii	98.71	155	1	1	17113	17267	12834	12681	4.44e-72	274
Aconitum carmichaelii	Aconitum carmichaelii	98.71	155	1	1	12681	12834	17267	17113	4.44e-72	274
Aconitum carmichaelii	Aconitum carmichaelii	100	148	0	0	336601	336748	71631	71484	4.44e-72	274
Aconitum carmichaelii	Aconitum carmichaelii	100	148	0	0	156224	156371	71631	71484	4.44e-72	274
Aconitum carmichaelii	Aconitum carmichaelii	99.338	151	1	0	71484	71634	156371	156221	4.44e-72	274
Aconitum carmichaelii	Aconitum carmichaelii	99.338	151	1	0	71484	71634	336748	336598	4.44e-72	274
Aconitum carmichaelii	Aconitum carmichaelii	92.04	201	5	6	289887	290082	94028	94222	1.6e-71	272
Aconitum carmichaelii	Aconitum carmichaelii	100	147	0	0	393929	394075	258227	258373	1.6e-71	272
Aconitum carmichaelii	Aconitum carmichaelii	92.04	201	5	6	94028	94222	289887	290082	1.6e-71	272
Aconitum carmichaelii	Aconitum carmichaelii	100	147	0	0	258227	258373	393929	394075	1.6e-71	272
Aconitum carmichaelii	Aconitum carmichaelii	85.305	279	20	13	159616	159893	6100	6358	2.07e-70	268
Aconitum carmichaelii	Aconitum carmichaelii	85.305	279	20	13	339993	340270	6100	6358	2.07e-70	268
Aconitum carmichaelii	Aconitum carmichaelii	85.305	279	20	13	6100	6358	159616	159893	2.07e-70	268
Aconitum carmichaelii	Aconitum carmichaelii	85.305	279	20	13	6100	6358	339993	340270	2.07e-70	268
Aconitum carmichaelii	Aconitum carmichaelii	85.714	266	19	12	359230	359478	159618	159881	9.61e-69	263
Aconitum carmichaelii	Aconitum carmichaelii	85.714	266	19	12	359230	359478	339995	340258	9.61e-69	263
Aconitum carmichaelii	Aconitum carmichaelii	85.714	266	19	12	159618	159881	359230	359478	9.61e-69	263
Aconitum carmichaelii	Aconitum carmichaelii	85.714	266	19	12	339995	340258	359230	359478	9.61e-69	263
Aconitum carmichaelii	Aconitum carmichaelii	95.266	169	0	2	359230	359394	66789	66953	3.46e-68	261
Aconitum carmichaelii	Aconitum carmichaelii	83.861	316	8	15	396311	396594	308861	309165	3.46e-68	261
Aconitum carmichaelii	Aconitum carmichaelii	95.266	169	0	2	66789	66953	359230	359394	3.46e-68	261
Aconitum carmichaelii	Aconitum carmichaelii	83.861	316	8	15	308861	309165	396311	396594	3.46e-68	261
Aconitum carmichaelii	Aconitum carmichaelii	85.985	264	11	15	339995	340258	136221	135984	1.24e-67	259
Aconitum carmichaelii	Aconitum carmichaelii	85.985	264	11	15	159618	159881	136221	135984	1.24e-67	259
Aconitum carmichaelii	Aconitum carmichaelii	85.985	264	11	15	135984	136221	159881	159618	1.24e-67	259
Aconitum carmichaelii	Aconitum carmichaelii	98.63	146	2	0	261009	261154	159748	159893	1.24e-67	259
Aconitum carmichaelii	Aconitum carmichaelii	98.63	146	2	0	159748	159893	261009	261154	1.24e-67	259
Aconitum carmichaelii	Aconitum carmichaelii	98.63	146	2	0	340125	340270	261009	261154	1.24e-67	259
Aconitum carmichaelii	Aconitum carmichaelii	85.985	264	11	15	135984	136221	340258	339995	1.24e-67	259
Aconitum carmichaelii	Aconitum carmichaelii	98.63	146	2	0	261009	261154	340125	340270	1.24e-67	259
Aconitum carmichaelii	Aconitum carmichaelii	96.104	154	5	1	288167	288319	94185	94032	7.48e-65	250
Aconitum carmichaelii	Aconitum carmichaelii	96.104	154	5	1	94032	94185	288319	288167	7.48e-65	250
Aconitum carmichaelii	Aconitum carmichaelii	90.148	203	1	3	260944	261142	136171	135984	9.68e-64	246
Aconitum carmichaelii	Aconitum carmichaelii	90.148	203	1	3	135984	136171	261142	260944	9.68e-64	246
Aconitum carmichaelii	Aconitum carmichaelii	95.484	155	3	3	198129	198279	134455	134609	3.48e-63	244
Aconitum carmichaelii	Aconitum carmichaelii	95.484	155	3	3	134455	134609	198129	198279	3.48e-63	244
Aconitum carmichaelii	Aconitum carmichaelii	84.701	268	14	14	286581	286821	159618	159885	1.25e-62	243
Aconitum carmichaelii	Aconitum carmichaelii	84.307	274	16	14	365533	365779	159893	159620	1.25e-62	243
Aconitum carmichaelii	Aconitum carmichaelii	84.701	268	14	14	159618	159885	286581	286821	1.25e-62	243
Aconitum carmichaelii	Aconitum carmichaelii	84.701	268	14	14	339995	340262	286581	286821	1.25e-62	243
Aconitum carmichaelii	Aconitum carmichaelii	84.701	268	14	14	286581	286821	339995	340262	1.25e-62	243
Aconitum carmichaelii	Aconitum carmichaelii	84.307	274	16	14	365533	365779	340270	339997	1.25e-62	243
Aconitum carmichaelii	Aconitum carmichaelii	84.502	271	15	14	340000	340270	365776	365533	1.25e-62	243
Aconitum carmichaelii	Aconitum carmichaelii	84.502	271	15	14	159623	159893	365776	365533	1.25e-62	243
Aconitum carmichaelii	Aconitum carmichaelii	100	128	0	0	77194	77321	35281	35154	5.83e-61	237
Aconitum carmichaelii	Aconitum carmichaelii	100	128	0	0	35154	35281	77321	77194	5.83e-61	237
Aconitum carmichaelii	Aconitum carmichaelii	84.058	276	13	15	308871	309115	159893	159618	5.83e-61	237
Aconitum carmichaelii	Aconitum carmichaelii	88.835	206	5	6	365533	365721	261154	260950	5.83e-61	237
Aconitum carmichaelii	Aconitum carmichaelii	84.058	276	13	15	339995	340270	309115	308871	5.83e-61	237
Aconitum carmichaelii	Aconitum carmichaelii	84.058	276	13	15	159618	159893	309115	308871	5.83e-61	237
Aconitum carmichaelii	Aconitum carmichaelii	84.058	276	13	15	308871	309115	340270	339995	5.83e-61	237
Aconitum carmichaelii	Aconitum carmichaelii	88.835	206	5	4	260950	261154	365721	365533	5.83e-61	237
Aconitum carmichaelii	Aconitum carmichaelii	100	124	0	0	393609	393732	68037	67914	9.75e-59	230
Aconitum carmichaelii	Aconitum carmichaelii	94.595	148	8	0	364677	364824	70095	69948	9.75e-59	230
Aconitum carmichaelii	Aconitum carmichaelii	94.595	148	8	0	69948	70095	364824	364677	9.75e-59	230
Aconitum carmichaelii	Aconitum carmichaelii	94.595	148	8	0	393796	393943	364677	364824	9.75e-59	230
Aconitum carmichaelii	Aconitum carmichaelii	100	124	0	0	67914	68037	393732	393609	9.75e-59	230
Aconitum carmichaelii	Aconitum carmichaelii	94.595	148	8	0	364677	364824	393796	393943	9.75e-59	230
Aconitum carmichaelii	Aconitum carmichaelii	92.727	165	0	4	375255	375418	69646	69799	3.51e-58	228
Aconitum carmichaelii	Aconitum carmichaelii	94	150	9	0	364675	364824	188423	188274	3.51e-58	228
Aconitum carmichaelii	Aconitum carmichaelii	89.583	192	3	4	391019	391194	261134	260944	3.51e-58	228
Aconitum carmichaelii	Aconitum carmichaelii	94	150	9	0	188274	188423	364824	364675	3.51e-58	228
Aconitum carmichaelii	Aconitum carmichaelii	92.727	165	0	4	69646	69799	375255	375418	3.51e-58	228
Aconitum carmichaelii	Aconitum carmichaelii	89.583	192	3	4	260944	261134	391194	391019	3.51e-58	228
Aconitum carmichaelii	Aconitum carmichaelii	95.745	141	2	1	353449	353585	30196	30056	4.54e-57	224
Aconitum carmichaelii	Aconitum carmichaelii	86.758	219	7	9	393998	394194	182858	182640	4.54e-57	224
Aconitum carmichaelii	Aconitum carmichaelii	95.745	141	2	1	30056	30196	353585	353449	4.54e-57	224
Aconitum carmichaelii	Aconitum carmichaelii	86.758	219	7	9	182640	182858	394194	393998	4.54e-57	224
Aconitum carmichaelii	Aconitum carmichaelii	95.035	141	7	0	288428	288568	258403	258543	1.63e-56	222
Aconitum carmichaelii	Aconitum carmichaelii	88.384	198	5	6	286641	286821	260950	261146	1.63e-56	222
Aconitum carmichaelii	Aconitum carmichaelii	88.384	198	5	6	260950	261146	286641	286821	1.63e-56	222
Aconitum carmichaelii	Aconitum carmichaelii	95.035	141	7	0	258403	258543	288428	288568	1.63e-56	222
Aconitum carmichaelii	Aconitum carmichaelii	100	119	0	0	375359	375477	290083	290201	5.87e-56	220
Aconitum carmichaelii	Aconitum carmichaelii	100	119	0	0	290083	290201	375359	375477	5.87e-56	220
Aconitum carmichaelii	Aconitum carmichaelii	94.366	142	8	0	288427	288568	69787	69646	2.11e-55	219
Aconitum carmichaelii	Aconitum carmichaelii	94.366	142	8	0	69646	69787	288568	288427	2.11e-55	219
Aconitum carmichaelii	Aconitum carmichaelii	97.619	126	3	0	156209	156334	30054	30179	7.59e-55	217
Aconitum carmichaelii	Aconitum carmichaelii	97.619	126	3	0	336586	336711	30054	30179	7.59e-55	217
Aconitum carmichaelii	Aconitum carmichaelii	88.77	187	7	7	94033	94205	44520	44334	7.59e-55	217
Aconitum carmichaelii	Aconitum carmichaelii	88.77	187	7	7	44334	44520	94205	94033	7.59e-55	217
Aconitum carmichaelii	Aconitum carmichaelii	97.619	126	3	0	30054	30179	156209	156334	7.59e-55	217
Aconitum carmichaelii	Aconitum carmichaelii	91.515	165	2	4	375255	375418	258543	258390	7.59e-55	217
Aconitum carmichaelii	Aconitum carmichaelii	86.854	213	5	8	308864	309055	261160	260950	7.59e-55	217
Aconitum carmichaelii	Aconitum carmichaelii	86.854	213	5	6	260950	261160	309055	308864	7.59e-55	217
Aconitum carmichaelii	Aconitum carmichaelii	97.619	126	3	0	30054	30179	336586	336711	7.59e-55	217
Aconitum carmichaelii	Aconitum carmichaelii	91.515	165	2	4	258390	258543	375418	375255	7.59e-55	217
Aconitum carmichaelii	Aconitum carmichaelii	83.333	264	13	15	339995	340258	11150	10918	2.73e-54	215
Aconitum carmichaelii	Aconitum carmichaelii	83.333	264	13	15	159618	159881	11150	10918	2.73e-54	215
Aconitum carmichaelii	Aconitum carmichaelii	83.333	264	13	15	10918	11150	159881	159618	2.73e-54	215
Aconitum carmichaelii	Aconitum carmichaelii	83.858	254	11	15	391019	391242	159873	159620	2.73e-54	215
Aconitum carmichaelii	Aconitum carmichaelii	83.333	264	13	15	10918	11150	340258	339995	2.73e-54	215
Aconitum carmichaelii	Aconitum carmichaelii	83.858	254	11	15	391019	391242	340250	339997	2.73e-54	215
Aconitum carmichaelii	Aconitum carmichaelii	84.064	251	10	15	340000	340250	391239	391019	2.73e-54	215
Aconitum carmichaelii	Aconitum carmichaelii	84.064	251	10	15	159623	159873	391239	391019	2.73e-54	215
Aconitum carmichaelii	Aconitum carmichaelii	95.588	136	1	2	378743	378877	290032	289901	9.82e-54	213
Aconitum carmichaelii	Aconitum carmichaelii	95.588	136	1	2	289901	290032	378877	378743	9.82e-54	213
Aconitum carmichaelii	Aconitum carmichaelii	86.321	212	7	9	393998	394187	246313	246102	3.53e-53	211
Aconitum carmichaelii	Aconitum carmichaelii	88.95	181	7	7	394009	394189	375427	375260	3.53e-53	211
Aconitum carmichaelii	Aconitum carmichaelii	86.321	212	7	9	246102	246313	394187	393998	3.53e-53	211
Aconitum carmichaelii	Aconitum carmichaelii	88.95	181	7	7	375260	375427	394189	394009	3.53e-53	211
Aconitum carmichaelii	Aconitum carmichaelii	92.258	155	0	1	89284	89426	44403	44557	1.27e-52	209
Aconitum carmichaelii	Aconitum carmichaelii	92.258	155	0	1	44403	44557	89284	89426	1.27e-52	209
Aconitum carmichaelii	Aconitum carmichaelii	83.794	253	8	14	289982	290211	159850	159608	1.27e-52	209
Aconitum carmichaelii	Aconitum carmichaelii	83.794	253	8	16	339985	340227	290211	289982	1.27e-52	209
Aconitum carmichaelii	Aconitum carmichaelii	83.794	253	8	16	159608	159850	290211	289982	1.27e-52	209
Aconitum carmichaelii	Aconitum carmichaelii	83.794	253	8	14	289982	290211	340227	339985	1.27e-52	209
Aconitum carmichaelii	Aconitum carmichaelii	93.151	146	2	2	289898	290039	29168	29309	4.57e-52	207
Aconitum carmichaelii	Aconitum carmichaelii	93.151	146	2	2	29168	29309	289898	290039	4.57e-52	207
Aconitum carmichaelii	Aconitum carmichaelii	99.123	114	1	0	258214	258327	44278	44391	1.64e-51	206
Aconitum carmichaelii	Aconitum carmichaelii	100	111	0	0	356481	356591	44524	44414	1.64e-51	206
Aconitum carmichaelii	Aconitum carmichaelii	96.094	128	1	1	378750	378877	200269	200392	1.64e-51	206
Aconitum carmichaelii	Aconitum carmichaelii	99.123	114	1	0	44278	44391	258214	258327	1.64e-51	206
Aconitum carmichaelii	Aconitum carmichaelii	99.123	114	1	0	394104	394217	286732	286845	1.64e-51	206
Aconitum carmichaelii	Aconitum carmichaelii	98.291	117	2	0	44414	44530	356591	356475	1.64e-51	206
Aconitum carmichaelii	Aconitum carmichaelii	96.094	128	1	1	200269	200392	378750	378877	1.64e-51	206
Aconitum carmichaelii	Aconitum carmichaelii	99.123	114	1	0	286732	286845	394104	394217	1.64e-51	206
Aconitum carmichaelii	Aconitum carmichaelii	99.115	113	1	0	86868	86980	31444	31332	5.91e-51	204
Aconitum carmichaelii	Aconitum carmichaelii	96.748	123	2	2	288198	288318	44398	44520	5.91e-51	204
Aconitum carmichaelii	Aconitum carmichaelii	100	110	0	0	31335	31444	86977	86868	5.91e-51	204
Aconitum carmichaelii	Aconitum carmichaelii	100	110	0	0	200283	200392	89284	89393	5.91e-51	204
Aconitum carmichaelii	Aconitum carmichaelii	96.063	127	2	3	200268	200392	94166	94041	5.91e-51	204
Aconitum carmichaelii	Aconitum carmichaelii	96.063	127	2	3	94041	94166	200392	200268	5.91e-51	204
Aconitum carmichaelii	Aconitum carmichaelii	100	110	0	0	89284	89393	200283	200392	5.91e-51	204
Aconitum carmichaelii	Aconitum carmichaelii	96.748	123	2	2	44398	44520	288198	288318	5.91e-51	204
Aconitum carmichaelii	Aconitum carmichaelii	99.115	113	0	1	200279	200390	44398	44510	2.13e-50	202
Aconitum carmichaelii	Aconitum carmichaelii	99.115	113	0	1	44398	44510	200279	200390	2.13e-50	202
Aconitum carmichaelii	Aconitum carmichaelii	96.748	123	0	1	394071	394193	288194	288312	2.13e-50	202
Aconitum carmichaelii	Aconitum carmichaelii	96.748	123	0	1	288194	288312	394071	394193	2.13e-50	202
Aconitum carmichaelii	Aconitum carmichaelii	99.099	111	1	0	356491	356601	182641	182751	7.64e-50	200
Aconitum carmichaelii	Aconitum carmichaelii	99.099	111	1	0	182641	182751	356491	356601	7.64e-50	200
Aconitum carmichaelii	Aconitum carmichaelii	100	107	0	0	94038	94144	89396	89290	2.75e-49	198
Aconitum carmichaelii	Aconitum carmichaelii	89.222	167	7	9	378743	378903	94172	94011	2.75e-49	198
Aconitum carmichaelii	Aconitum carmichaelii	100	107	0	0	89290	89396	94144	94038	2.75e-49	198
Aconitum carmichaelii	Aconitum carmichaelii	93.431	137	3	3	288173	288308	200259	200390	2.75e-49	198
Aconitum carmichaelii	Aconitum carmichaelii	91.781	146	6	1	286465	286604	250382	250237	2.75e-49	198
Aconitum carmichaelii	Aconitum carmichaelii	91.781	146	6	1	250237	250382	286604	286465	2.75e-49	198
Aconitum carmichaelii	Aconitum carmichaelii	93.431	137	3	3	200259	200390	288173	288308	2.75e-49	198
Aconitum carmichaelii	Aconitum carmichaelii	94.03	134	2	4	378743	378875	288180	288308	2.75e-49	198
Aconitum carmichaelii	Aconitum carmichaelii	94.574	129	5	2	356474	356602	288327	288201	2.75e-49	198
Aconitum carmichaelii	Aconitum carmichaelii	94.574	129	5	2	288201	288327	356602	356474	2.75e-49	198
Aconitum carmichaelii	Aconitum carmichaelii	89.634	164	6	9	94014	94172	378900	378743	2.75e-49	198
Aconitum carmichaelii	Aconitum carmichaelii	94.03	134	2	4	288180	288308	378743	378875	2.75e-49	198
Aconitum carmichaelii	Aconitum carmichaelii	96.667	120	2	2	394071	394189	378757	378875	2.75e-49	198
Aconitum carmichaelii	Aconitum carmichaelii	96.667	120	2	2	378757	378875	394071	394189	2.75e-49	198
Aconitum carmichaelii	Aconitum carmichaelii	92.361	144	1	4	94041	94179	29171	29309	9.89e-49	196
Aconitum carmichaelii	Aconitum carmichaelii	100	106	0	0	156269	156374	35177	35282	9.89e-49	196
Aconitum carmichaelii	Aconitum carmichaelii	100	106	0	0	336646	336751	35177	35282	9.89e-49	196
Aconitum carmichaelii	Aconitum carmichaelii	92.361	144	1	4	29171	29309	94041	94179	9.89e-49	196
Aconitum carmichaelii	Aconitum carmichaelii	100	106	0	0	35177	35282	156269	156374	9.89e-49	196
Aconitum carmichaelii	Aconitum carmichaelii	100	106	0	0	35177	35282	336646	336751	9.89e-49	196
Aconitum carmichaelii	Aconitum carmichaelii	89.091	165	6	3	188208	188363	6280	6119	3.56e-48	195
Aconitum carmichaelii	Aconitum carmichaelii	89.091	165	6	3	69882	70037	6280	6119	3.56e-48	195
Aconitum carmichaelii	Aconitum carmichaelii	89.091	165	6	3	393854	394009	6119	6280	3.56e-48	195
Aconitum carmichaelii	Aconitum carmichaelii	86.598	194	4	5	260950	261142	11090	10918	3.56e-48	195
Aconitum carmichaelii	Aconitum carmichaelii	100	105	0	0	29173	29277	11886	11990	3.56e-48	195
Aconitum carmichaelii	Aconitum carmichaelii	100	105	0	0	11886	11990	29173	29277	3.56e-48	195
Aconitum carmichaelii	Aconitum carmichaelii	100	105	0	0	260950	261054	66849	66953	3.56e-48	195
Aconitum carmichaelii	Aconitum carmichaelii	89.091	165	6	3	6119	6280	70037	69882	3.56e-48	195
Aconitum carmichaelii	Aconitum carmichaelii	100	105	0	0	336646	336750	77298	77194	3.56e-48	195
Aconitum carmichaelii	Aconitum carmichaelii	100	105	0	0	156269	156373	77298	77194	3.56e-48	195
Aconitum carmichaelii	Aconitum carmichaelii	100	105	0	0	77194	77298	156373	156269	3.56e-48	195
Aconitum carmichaelii	Aconitum carmichaelii	89.091	165	6	3	6119	6280	188363	188208	3.56e-48	195
Aconitum carmichaelii	Aconitum carmichaelii	86.598	194	4	7	10918	11090	261142	260950	3.56e-48	195
Aconitum carmichaelii	Aconitum carmichaelii	100	105	0	0	66849	66953	260950	261054	3.56e-48	195
Aconitum carmichaelii	Aconitum carmichaelii	98.198	111	2	0	308297	308407	284303	284413	3.56e-48	195
Aconitum carmichaelii	Aconitum carmichaelii	98.198	111	2	0	284303	284413	308297	308407	3.56e-48	195
Aconitum carmichaelii	Aconitum carmichaelii	100	105	0	0	77194	77298	336750	336646	3.56e-48	195
Aconitum carmichaelii	Aconitum carmichaelii	89.091	165	6	3	6119	6280	393854	394009	3.56e-48	195
Aconitum carmichaelii	Aconitum carmichaelii	98.182	110	2	0	71521	71630	30179	30070	1.28e-47	193
Aconitum carmichaelii	Aconitum carmichaelii	98.182	110	2	0	30070	30179	71630	71521	1.28e-47	193
Aconitum carmichaelii	Aconitum carmichaelii	81.72	279	7	12	396332	396574	286821	286551	1.28e-47	193
Aconitum carmichaelii	Aconitum carmichaelii	81.72	279	7	12	286551	286821	396574	396332	1.28e-47	193
Aconitum carmichaelii	Aconitum carmichaelii	100	103	0	0	71484	71586	35279	35177	4.6e-47	191
Aconitum carmichaelii	Aconitum carmichaelii	100	103	0	0	77196	77298	71484	71586	4.6e-47	191
Aconitum carmichaelii	Aconitum carmichaelii	100	103	0	0	35177	35279	71586	71484	4.6e-47	191
Aconitum carmichaelii	Aconitum carmichaelii	100	103	0	0	71484	71586	77196	77298	4.6e-47	191
Aconitum carmichaelii	Aconitum carmichaelii	95.763	118	5	0	356485	356602	94033	94150	4.6e-47	191
Aconitum carmichaelii	Aconitum carmichaelii	91.156	147	4	4	289903	290045	288308	288167	4.6e-47	191
Aconitum carmichaelii	Aconitum carmichaelii	91.156	147	4	4	288167	288308	290045	289903	4.6e-47	191
Aconitum carmichaelii	Aconitum carmichaelii	95.763	118	5	0	94033	94150	356485	356602	4.6e-47	191
Aconitum carmichaelii	Aconitum carmichaelii	92.199	141	2	3	375346	375477	363511	363371	4.6e-47	191
Aconitum carmichaelii	Aconitum carmichaelii	88.757	169	0	3	136068	136221	66953	66789	1.65e-46	189
Aconitum carmichaelii	Aconitum carmichaelii	100	102	0	0	288207	288308	89290	89391	1.65e-46	189
Aconitum carmichaelii	Aconitum carmichaelii	95.833	120	0	2	394071	394189	94158	94043	1.65e-46	189
Aconitum carmichaelii	Aconitum carmichaelii	88.757	169	0	3	66789	66953	136221	136068	1.65e-46	189
Aconitum carmichaelii	Aconitum carmichaelii	87.571	177	4	8	289903	290065	188073	188245	1.65e-46	189
Aconitum carmichaelii	Aconitum carmichaelii	99.048	105	1	0	356497	356601	246102	246206	1.65e-46	189
Aconitum carmichaelii	Aconitum carmichaelii	100	102	0	0	89290	89391	288207	288308	1.65e-46	189
Aconitum carmichaelii	Aconitum carmichaelii	87.571	177	4	8	188073	188245	289903	290065	1.65e-46	189
Aconitum carmichaelii	Aconitum carmichaelii	99.048	105	1	0	246102	246206	356497	356601	1.65e-46	189
Aconitum carmichaelii	Aconitum carmichaelii	95.833	120	0	2	94043	94158	394189	394071	1.65e-46	189
Aconitum carmichaelii	Aconitum carmichaelii	100	101	0	0	182641	182741	44514	44414	5.95e-46	187
Aconitum carmichaelii	Aconitum carmichaelii	100	101	0	0	288212	288312	182741	182641	5.95e-46	187
Aconitum carmichaelii	Aconitum carmichaelii	100	101	0	0	44414	44514	182741	182641	5.95e-46	187
Aconitum carmichaelii	Aconitum carmichaelii	98.131	107	2	0	258227	258333	188288	188182	5.95e-46	187
Aconitum carmichaelii	Aconitum carmichaelii	100	101	0	0	188188	188288	258327	258227	5.95e-46	187
Aconitum carmichaelii	Aconitum carmichaelii	100	101	0	0	182641	182741	288312	288212	5.95e-46	187
Aconitum carmichaelii	Aconitum carmichaelii	95.69	116	3	2	66789	66903	11150	11036	2.14e-45	185
Aconitum carmichaelii	Aconitum carmichaelii	95.69	116	3	2	309001	309115	66903	66789	2.14e-45	185
Aconitum carmichaelii	Aconitum carmichaelii	95.69	116	3	2	286581	286695	66789	66903	2.14e-45	185
Aconitum carmichaelii	Aconitum carmichaelii	95.69	116	3	2	11036	11150	66903	66789	2.14e-45	185
Aconitum carmichaelii	Aconitum carmichaelii	96.491	114	0	1	378764	378877	89284	89393	2.14e-45	185
Aconitum carmichaelii	Aconitum carmichaelii	95.69	116	3	2	66789	66903	286581	286695	2.14e-45	185
Aconitum carmichaelii	Aconitum carmichaelii	95.69	116	3	2	66789	66903	309115	309001	2.14e-45	185
Aconitum carmichaelii	Aconitum carmichaelii	92.029	138	2	3	290083	290211	363498	363361	2.14e-45	185
Aconitum carmichaelii	Aconitum carmichaelii	96.491	114	0	1	89284	89393	378764	378877	2.14e-45	185
Aconitum carmichaelii	Aconitum carmichaelii	95.726	117	0	2	378760	378875	44398	44510	7.7e-45	183
Aconitum carmichaelii	Aconitum carmichaelii	100	99	0	0	394095	394193	44416	44514	7.7e-45	183
Aconitum carmichaelii	Aconitum carmichaelii	87.006	177	5	8	188073	188245	94043	94205	7.7e-45	183
Aconitum carmichaelii	Aconitum carmichaelii	87.006	177	5	8	94043	94205	188073	188245	7.7e-45	183
Aconitum carmichaelii	Aconitum carmichaelii	100	99	0	0	394095	394193	356589	356491	7.7e-45	183
Aconitum carmichaelii	Aconitum carmichaelii	95.726	117	0	2	44398	44510	378760	378875	7.7e-45	183
Aconitum carmichaelii	Aconitum carmichaelii	100	99	0	0	44416	44514	394095	394193	7.7e-45	183
Aconitum carmichaelii	Aconitum carmichaelii	100	99	0	0	356491	356589	394193	394095	7.7e-45	183
Aconitum carmichaelii	Aconitum carmichaelii	97.222	108	1	2	396311	396417	6371	6265	2.77e-44	182
Aconitum carmichaelii	Aconitum carmichaelii	99.01	101	1	0	69862	69962	44391	44291	2.77e-44	182
Aconitum carmichaelii	Aconitum carmichaelii	99.01	101	1	0	393929	394029	44291	44391	2.77e-44	182
Aconitum carmichaelii	Aconitum carmichaelii	97.196	107	3	0	44291	44397	69962	69856	2.77e-44	182
Aconitum carmichaelii	Aconitum carmichaelii	100	98	0	0	375259	375356	89392	89295	2.77e-44	182
Aconitum carmichaelii	Aconitum carmichaelii	100	98	0	0	375259	375356	94042	94139	2.77e-44	182
Aconitum carmichaelii	Aconitum carmichaelii	93.548	124	4	1	353466	353585	156334	156211	2.77e-44	182
Aconitum carmichaelii	Aconitum carmichaelii	82.96	223	17	13	182641	182847	159885	159668	2.77e-44	182
Aconitum carmichaelii	Aconitum carmichaelii	82.96	223	17	13	340045	340262	182847	182641	2.77e-44	182
Aconitum carmichaelii	Aconitum carmichaelii	82.96	223	17	13	159668	159885	182847	182641	2.77e-44	182
Aconitum carmichaelii	Aconitum carmichaelii	100	98	0	0	375259	375356	200391	200294	2.77e-44	182
Aconitum carmichaelii	Aconitum carmichaelii	93.548	124	4	1	353466	353585	336711	336588	2.77e-44	182
Aconitum carmichaelii	Aconitum carmichaelii	82.96	223	17	13	182641	182847	340262	340045	2.77e-44	182
Aconitum carmichaelii	Aconitum carmichaelii	93.548	124	4	1	336588	336711	353585	353466	2.77e-44	182
Aconitum carmichaelii	Aconitum carmichaelii	93.548	124	4	1	156211	156334	353585	353466	2.77e-44	182
Aconitum carmichaelii	Aconitum carmichaelii	100	98	0	0	94042	94139	375259	375356	2.77e-44	182
Aconitum carmichaelii	Aconitum carmichaelii	100	98	0	0	200294	200391	375356	375259	2.77e-44	182
Aconitum carmichaelii	Aconitum carmichaelii	100	98	0	0	89295	89392	375356	375259	2.77e-44	182
Aconitum carmichaelii	Aconitum carmichaelii	99.01	101	1	0	44291	44391	393929	394029	2.77e-44	182
Aconitum carmichaelii	Aconitum carmichaelii	97.222	108	1	2	6265	6371	396417	396311	2.77e-44	182
Aconitum carmichaelii	Aconitum carmichaelii	98.077	104	1	1	375254	375356	44517	44414	9.96e-44	180
Aconitum carmichaelii	Aconitum carmichaelii	99	100	1	0	365531	365630	44524	44425	9.96e-44	180
Aconitum carmichaelii	Aconitum carmichaelii	100	97	0	0	356495	356591	89391	89295	9.96e-44	180
Aconitum carmichaelii	Aconitum carmichaelii	100	97	0	0	182645	182741	89391	89295	9.96e-44	180
Aconitum carmichaelii	Aconitum carmichaelii	100	97	0	0	182645	182741	94043	94139	9.96e-44	180
Aconitum carmichaelii	Aconitum carmichaelii	100	97	0	0	94043	94139	182645	182741	9.96e-44	180
Aconitum carmichaelii	Aconitum carmichaelii	100	97	0	0	200294	200390	182741	182645	9.96e-44	180
Aconitum carmichaelii	Aconitum carmichaelii	100	97	0	0	89295	89391	182741	182645	9.96e-44	180
Aconitum carmichaelii	Aconitum carmichaelii	100	97	0	0	375260	375356	182645	182741	9.96e-44	180
Aconitum carmichaelii	Aconitum carmichaelii	100	97	0	0	356495	356591	200390	200294	9.96e-44	180
Aconitum carmichaelii	Aconitum carmichaelii	100	97	0	0	182645	182741	200390	200294	9.96e-44	180
Aconitum carmichaelii	Aconitum carmichaelii	100	97	0	0	375260	375356	288308	288212	9.96e-44	180
Aconitum carmichaelii	Aconitum carmichaelii	100	97	0	0	365531	365627	356481	356577	9.96e-44	180
Aconitum carmichaelii	Aconitum carmichaelii	98.077	104	1	1	375254	375356	356488	356591	9.96e-44	180
Aconitum carmichaelii	Aconitum carmichaelii	100	97	0	0	200294	200390	356591	356495	9.96e-44	180
Aconitum carmichaelii	Aconitum carmichaelii	100	97	0	0	89295	89391	356591	356495	9.96e-44	180
Aconitum carmichaelii	Aconitum carmichaelii	100	97	0	0	356481	356577	365531	365627	9.96e-44	180
Aconitum carmichaelii	Aconitum carmichaelii	100	97	0	0	44428	44524	365627	365531	9.96e-44	180
Aconitum carmichaelii	Aconitum carmichaelii	98.077	104	1	1	356488	356591	375254	375356	9.96e-44	180
Aconitum carmichaelii	Aconitum carmichaelii	98.077	104	1	1	44414	44517	375356	375254	9.96e-44	180
Aconitum carmichaelii	Aconitum carmichaelii	100	97	0	0	288212	288308	375356	375260	9.96e-44	180
Aconitum carmichaelii	Aconitum carmichaelii	100	97	0	0	182645	182741	375260	375356	9.96e-44	180
Aconitum carmichaelii	Aconitum carmichaelii	85.792	183	8	8	396422	396594	136097	136271	3.58e-43	178
Aconitum carmichaelii	Aconitum carmichaelii	91.791	134	2	3	375353	375477	159751	159618	3.58e-43	178
Aconitum carmichaelii	Aconitum carmichaelii	97.17	106	1	2	378781	378885	182739	182635	3.58e-43	178
Aconitum carmichaelii	Aconitum carmichaelii	98.058	103	0	2	375255	375356	246095	246196	3.58e-43	178
Aconitum carmichaelii	Aconitum carmichaelii	91.791	134	2	3	375353	375477	340128	339995	3.58e-43	178
Aconitum carmichaelii	Aconitum carmichaelii	98.058	103	0	2	246095	246196	375255	375356	3.58e-43	178
Aconitum carmichaelii	Aconitum carmichaelii	100	96	0	0	378781	378876	375354	375259	3.58e-43	178
Aconitum carmichaelii	Aconitum carmichaelii	97.17	106	1	2	182635	182739	378885	378781	3.58e-43	178
Aconitum carmichaelii	Aconitum carmichaelii	100	96	0	0	375259	375354	378876	378781	3.58e-43	178
Aconitum carmichaelii	Aconitum carmichaelii	85.87	184	6	9	136097	136271	396422	396594	3.58e-43	178
Aconitum carmichaelii	Aconitum carmichaelii	95.575	113	0	2	188073	188181	29173	29284	1.29e-42	176
Aconitum carmichaelii	Aconitum carmichaelii	100	95	0	0	246102	246196	44508	44414	1.29e-42	176
Aconitum carmichaelii	Aconitum carmichaelii	84.112	214	0	7	394018	394220	69799	69609	1.29e-42	176
Aconitum carmichaelii	Aconitum carmichaelii	86.982	169	6	4	359247	359412	70037	69882	1.29e-42	176
Aconitum carmichaelii	Aconitum carmichaelii	98.99	99	0	1	246098	246196	89392	89295	1.29e-42	176
Aconitum carmichaelii	Aconitum carmichaelii	100	95	0	0	394095	394189	89297	89391	1.29e-42	176
Aconitum carmichaelii	Aconitum carmichaelii	98.99	99	0	1	246098	246196	94042	94139	1.29e-42	176
Aconitum carmichaelii	Aconitum carmichaelii	95.575	113	0	2	29173	29284	188073	188181	1.29e-42	176
Aconitum carmichaelii	Aconitum carmichaelii	95.575	113	0	2	200279	200390	188181	188073	1.29e-42	176
Aconitum carmichaelii	Aconitum carmichaelii	86.982	169	6	4	359247	359412	188363	188208	1.29e-42	176
Aconitum carmichaelii	Aconitum carmichaelii	92.308	130	1	3	289901	290026	200392	200268	1.29e-42	176
Aconitum carmichaelii	Aconitum carmichaelii	95.575	113	0	2	188073	188181	200390	200279	1.29e-42	176
Aconitum carmichaelii	Aconitum carmichaelii	98.99	99	0	1	246098	246196	200391	200294	1.29e-42	176
Aconitum carmichaelii	Aconitum carmichaelii	100	95	0	0	394095	394189	200296	200390	1.29e-42	176
Aconitum carmichaelii	Aconitum carmichaelii	96.33	109	1	3	89295	89401	246196	246089	1.29e-42	176
Aconitum carmichaelii	Aconitum carmichaelii	98.99	99	0	1	94042	94139	246098	246196	1.29e-42	176
Aconitum carmichaelii	Aconitum carmichaelii	98.99	99	0	1	200294	200391	246196	246098	1.29e-42	176
Aconitum carmichaelii	Aconitum carmichaelii	100	95	0	0	288212	288306	246196	246102	1.29e-42	176
Aconitum carmichaelii	Aconitum carmichaelii	100	95	0	0	44414	44508	246196	246102	1.29e-42	176
Aconitum carmichaelii	Aconitum carmichaelii	100	95	0	0	246102	246196	288306	288212	1.29e-42	176
Aconitum carmichaelii	Aconitum carmichaelii	91.729	133	2	3	200268	200395	290026	289898	1.29e-42	176
Aconitum carmichaelii	Aconitum carmichaelii	100	95	0	0	378781	378875	356589	356495	1.29e-42	176
Aconitum carmichaelii	Aconitum carmichaelii	86.982	169	6	4	188208	188363	359412	359247	1.29e-42	176
Aconitum carmichaelii	Aconitum carmichaelii	86.982	169	6	4	69882	70037	359412	359247	1.29e-42	176
Aconitum carmichaelii	Aconitum carmichaelii	86.982	169	6	4	393854	394009	359247	359412	1.29e-42	176
Aconitum carmichaelii	Aconitum carmichaelii	100	95	0	0	356495	356589	378875	378781	1.29e-42	176
Aconitum carmichaelii	Aconitum carmichaelii	86.982	169	6	4	359247	359412	393854	394009	1.29e-42	176
Aconitum carmichaelii	Aconitum carmichaelii	84.112	214	0	7	69609	69799	394220	394018	1.29e-42	176
Aconitum carmichaelii	Aconitum carmichaelii	100	95	0	0	89297	89391	394095	394189	1.29e-42	176
Aconitum carmichaelii	Aconitum carmichaelii	100	95	0	0	200296	200390	394095	394189	1.29e-42	176
Aconitum carmichaelii	Aconitum carmichaelii	93.443	122	0	2	44406	44523	11990	11873	4.63e-42	174
Aconitum carmichaelii	Aconitum carmichaelii	90.071	141	5	3	288173	288308	29309	29173	4.63e-42	174
Aconitum carmichaelii	Aconitum carmichaelii	93.443	122	0	2	11873	11990	44523	44406	4.63e-42	174
Aconitum carmichaelii	Aconitum carmichaelii	96.296	108	0	1	188073	188176	89391	89284	4.63e-42	174
Aconitum carmichaelii	Aconitum carmichaelii	96.296	108	0	1	89284	89391	188176	188073	4.63e-42	174
Aconitum carmichaelii	Aconitum carmichaelii	97.115	104	2	1	378781	378883	246194	246091	4.63e-42	174
Aconitum carmichaelii	Aconitum carmichaelii	90.071	141	5	3	29173	29309	288308	288173	4.63e-42	174
Aconitum carmichaelii	Aconitum carmichaelii	97.115	104	2	1	246091	246194	378883	378781	4.63e-42	174
Aconitum carmichaelii	Aconitum carmichaelii	96.262	107	0	1	188071	188173	11884	11990	1.67e-41	172
Aconitum carmichaelii	Aconitum carmichaelii	97.98	99	2	0	183436	183534	44523	44425	1.67e-41	172
Aconitum carmichaelii	Aconitum carmichaelii	98.958	96	1	0	356482	356577	183436	183531	1.67e-41	172
Aconitum carmichaelii	Aconitum carmichaelii	98.958	96	1	0	44428	44523	183531	183436	1.67e-41	172
Aconitum carmichaelii	Aconitum carmichaelii	96.262	107	0	1	11884	11990	188071	188173	1.67e-41	172
Aconitum carmichaelii	Aconitum carmichaelii	93.333	120	3	2	394071	394189	290018	289903	1.67e-41	172
Aconitum carmichaelii	Aconitum carmichaelii	98.958	96	1	0	183436	183531	356482	356577	1.67e-41	172
Aconitum carmichaelii	Aconitum carmichaelii	93.333	120	3	2	289903	290018	394189	394071	1.67e-41	172
Aconitum carmichaelii	Aconitum carmichaelii	92.063	126	2	2	288207	288328	11987	11866	5.99e-41	171
Aconitum carmichaelii	Aconitum carmichaelii	85.635	181	4	9	289903	290065	44510	44334	5.99e-41	171
Aconitum carmichaelii	Aconitum carmichaelii	97.959	98	2	0	159796	159893	44425	44522	5.99e-41	171
Aconitum carmichaelii	Aconitum carmichaelii	97.959	98	2	0	340173	340270	44425	44522	5.99e-41	171
Aconitum carmichaelii	Aconitum carmichaelii	93.86	114	5	2	365667	365779	66903	66791	5.99e-41	171
Aconitum carmichaelii	Aconitum carmichaelii	86.391	169	7	5	183519	183684	69882	70037	5.99e-41	171
Aconitum carmichaelii	Aconitum carmichaelii	82.488	217	17	13	246102	246302	159879	159668	5.99e-41	171
Aconitum carmichaelii	Aconitum carmichaelii	97.959	98	2	0	44425	44522	159796	159893	5.99e-41	171
Aconitum carmichaelii	Aconitum carmichaelii	97.959	98	2	0	356483	356580	159893	159796	5.99e-41	171
Aconitum carmichaelii	Aconitum carmichaelii	86.391	169	7	5	393854	394009	183684	183519	5.99e-41	171
Aconitum carmichaelii	Aconitum carmichaelii	86.391	169	7	5	69882	70037	183519	183684	5.99e-41	171
Aconitum carmichaelii	Aconitum carmichaelii	86.391	169	7	5	188208	188363	183519	183684	5.99e-41	171
Aconitum carmichaelii	Aconitum carmichaelii	86.391	169	7	5	183519	183684	188208	188363	5.99e-41	171
Aconitum carmichaelii	Aconitum carmichaelii	82.488	217	17	13	340045	340256	246302	246102	5.99e-41	171
Aconitum carmichaelii	Aconitum carmichaelii	82.488	217	17	13	159668	159879	246302	246102	5.99e-41	171
Aconitum carmichaelii	Aconitum carmichaelii	92.063	126	2	2	11866	11987	288328	288207	5.99e-41	171
Aconitum carmichaelii	Aconitum carmichaelii	85.635	181	4	9	44334	44510	290065	289903	5.99e-41	171
Aconitum carmichaelii	Aconitum carmichaelii	82.488	217	17	13	246102	246302	340256	340045	5.99e-41	171
Aconitum carmichaelii	Aconitum carmichaelii	97.959	98	2	0	44425	44522	340173	340270	5.99e-41	171
Aconitum carmichaelii	Aconitum carmichaelii	97.959	98	2	0	356483	356580	340270	340173	5.99e-41	171
Aconitum carmichaelii	Aconitum carmichaelii	98.947	95	1	0	340176	340270	356577	356483	5.99e-41	171
Aconitum carmichaelii	Aconitum carmichaelii	98.947	95	1	0	159799	159893	356577	356483	5.99e-41	171
Aconitum carmichaelii	Aconitum carmichaelii	94.595	111	4	2	66794	66903	365776	365667	5.99e-41	171
Aconitum carmichaelii	Aconitum carmichaelii	86.391	169	7	5	183519	183684	394009	393854	5.99e-41	171
Aconitum carmichaelii	Aconitum carmichaelii	92.683	123	0	5	363421	363543	35168	35281	2.16e-40	169
Aconitum carmichaelii	Aconitum carmichaelii	100	91	0	0	188075	188165	69653	69743	2.16e-40	169
Aconitum carmichaelii	Aconitum carmichaelii	92.683	123	0	5	363421	363543	77307	77194	2.16e-40	169
Aconitum carmichaelii	Aconitum carmichaelii	96.154	104	3	1	288226	288329	183531	183429	2.16e-40	169
Aconitum carmichaelii	Aconitum carmichaelii	93.913	115	1	3	288198	288310	188181	188071	2.16e-40	169
Aconitum carmichaelii	Aconitum carmichaelii	100	91	0	0	69653	69743	188075	188165	2.16e-40	169
Aconitum carmichaelii	Aconitum carmichaelii	100	91	0	0	258446	258536	188165	188075	2.16e-40	169
Aconitum carmichaelii	Aconitum carmichaelii	100	91	0	0	188075	188165	258536	258446	2.16e-40	169
Aconitum carmichaelii	Aconitum carmichaelii	98.936	94	1	0	300846	300939	284396	284303	2.16e-40	169
Aconitum carmichaelii	Aconitum carmichaelii	93.913	115	1	3	188071	188181	288310	288198	2.16e-40	169
Aconitum carmichaelii	Aconitum carmichaelii	95.327	107	4	1	183429	183534	288329	288223	2.16e-40	169
Aconitum carmichaelii	Aconitum carmichaelii	98.936	94	1	0	284303	284396	300939	300846	2.16e-40	169
Aconitum carmichaelii	Aconitum carmichaelii	94.595	111	2	1	396324	396430	356483	356593	2.16e-40	169
Aconitum carmichaelii	Aconitum carmichaelii	92.683	123	0	5	35168	35281	363421	363543	2.16e-40	169
Aconitum carmichaelii	Aconitum carmichaelii	92.683	123	0	5	77194	77307	363543	363421	2.16e-40	169
Aconitum carmichaelii	Aconitum carmichaelii	94.595	111	2	1	356483	356593	396324	396430	2.16e-40	169
Aconitum carmichaelii	Aconitum carmichaelii	95.327	107	1	1	396324	396426	11874	11980	7.75e-40	167
Aconitum carmichaelii	Aconitum carmichaelii	95.327	107	1	1	396324	396426	44522	44416	7.75e-40	167
Aconitum carmichaelii	Aconitum carmichaelii	98.925	93	1	0	396334	396426	188071	188163	7.75e-40	167
Aconitum carmichaelii	Aconitum carmichaelii	97.917	96	2	0	365535	365630	288318	288223	7.75e-40	167
Aconitum carmichaelii	Aconitum carmichaelii	97.917	96	2	0	288226	288321	365627	365532	7.75e-40	167
Aconitum carmichaelii	Aconitum carmichaelii	95.327	107	1	1	11874	11980	396324	396426	7.75e-40	167
Aconitum carmichaelii	Aconitum carmichaelii	95.327	107	1	1	44416	44522	396426	396324	7.75e-40	167
Aconitum carmichaelii	Aconitum carmichaelii	98.925	93	1	0	188071	188163	396334	396426	7.75e-40	167
Aconitum carmichaelii	Aconitum carmichaelii	96.939	98	3	0	261057	261154	44425	44522	2.79e-39	165
Aconitum carmichaelii	Aconitum carmichaelii	86.585	164	5	4	391095	391242	66953	66791	2.79e-39	165
Aconitum carmichaelii	Aconitum carmichaelii	96.117	103	0	1	246094	246196	69645	69743	2.79e-39	165
Aconitum carmichaelii	Aconitum carmichaelii	98.925	93	0	1	289902	289993	69649	69741	2.79e-39	165
Aconitum carmichaelii	Aconitum carmichaelii	100	89	0	0	289112	289200	69728	69816	2.79e-39	165
Aconitum carmichaelii	Aconitum carmichaelii	96.117	103	0	1	69645	69743	246094	246196	2.79e-39	165
Aconitum carmichaelii	Aconitum carmichaelii	96.117	103	0	1	258446	258544	246196	246094	2.79e-39	165
Aconitum carmichaelii	Aconitum carmichaelii	96.117	103	0	1	246094	246196	258544	258446	2.79e-39	165
Aconitum carmichaelii	Aconitum carmichaelii	98.925	93	0	1	289902	289993	258540	258448	2.79e-39	165
Aconitum carmichaelii	Aconitum carmichaelii	96.939	98	3	0	44425	44522	261057	261154	2.79e-39	165
Aconitum carmichaelii	Aconitum carmichaelii	96.939	98	3	0	356483	356580	261154	261057	2.79e-39	165
Aconitum carmichaelii	Aconitum carmichaelii	89.209	139	5	2	375268	375406	288555	288427	2.79e-39	165
Aconitum carmichaelii	Aconitum carmichaelii	100	89	0	0	69728	69816	289112	289200	2.79e-39	165
Aconitum carmichaelii	Aconitum carmichaelii	98.925	93	0	1	69649	69741	289902	289993	2.79e-39	165
Aconitum carmichaelii	Aconitum carmichaelii	98.925	93	0	1	258448	258540	289993	289902	2.79e-39	165
Aconitum carmichaelii	Aconitum carmichaelii	97.895	95	2	0	261060	261154	356577	356483	2.79e-39	165
Aconitum carmichaelii	Aconitum carmichaelii	89.209	139	5	2	288427	288555	375406	375268	2.79e-39	165
Aconitum carmichaelii	Aconitum carmichaelii	86.957	161	4	4	66794	66953	391239	391095	2.79e-39	165
Aconitum carmichaelii	Aconitum carmichaelii	89.286	140	2	4	378743	378877	29302	29171	1e-38	163
Aconitum carmichaelii	Aconitum carmichaelii	91.339	127	0	5	289895	290015	89398	89277	1e-38	163
Aconitum carmichaelii	Aconitum carmichaelii	100	88	0	0	286735	286822	182727	182640	1e-38	163
Aconitum carmichaelii	Aconitum carmichaelii	98.901	91	1	0	182640	182730	286822	286732	1e-38	163
Aconitum carmichaelii	Aconitum carmichaelii	92.5	120	0	3	89284	89398	290010	289895	1e-38	163
Aconitum carmichaelii	Aconitum carmichaelii	98.901	91	1	0	396336	396426	289903	289993	1e-38	163
Aconitum carmichaelii	Aconitum carmichaelii	89.286	140	2	4	29171	29302	378877	378743	1e-38	163
Aconitum carmichaelii	Aconitum carmichaelii	98.901	91	1	0	289903	289993	396336	396426	1e-38	163
Aconitum carmichaelii	Aconitum carmichaelii	91.803	122	0	4	356474	356591	11867	11982	3.61e-38	161
Aconitum carmichaelii	Aconitum carmichaelii	98.889	90	1	0	286732	286821	44425	44514	3.61e-38	161
Aconitum carmichaelii	Aconitum carmichaelii	100	87	0	0	418447	418533	50553	50467	3.61e-38	161
Aconitum carmichaelii	Aconitum carmichaelii	100	87	0	0	50510	50596	50467	50553	3.61e-38	161
Aconitum carmichaelii	Aconitum carmichaelii	100	87	0	0	169969	170055	50553	50467	3.61e-38	161
Aconitum carmichaelii	Aconitum carmichaelii	100	87	0	0	418490	418576	50596	50510	3.61e-38	161
Aconitum carmichaelii	Aconitum carmichaelii	100	87	0	0	50467	50553	50510	50596	3.61e-38	161
Aconitum carmichaelii	Aconitum carmichaelii	100	87	0	0	170012	170098	50596	50510	3.61e-38	161
Aconitum carmichaelii	Aconitum carmichaelii	83.516	182	21	5	393001	393174	51449	51629	3.61e-38	161
Aconitum carmichaelii	Aconitum carmichaelii	90.152	132	1	4	260944	261072	70004	69882	3.61e-38	161
Aconitum carmichaelii	Aconitum carmichaelii	93.636	110	3	1	353466	353571	71521	71630	3.61e-38	161
Aconitum carmichaelii	Aconitum carmichaelii	96	100	2	1	365530	365627	94026	94125	3.61e-38	161
Aconitum carmichaelii	Aconitum carmichaelii	96.875	96	3	0	288223	288318	159796	159891	3.61e-38	161
Aconitum carmichaelii	Aconitum carmichaelii	83.516	182	21	5	393001	393174	169116	168936	3.61e-38	161
Aconitum carmichaelii	Aconitum carmichaelii	100	87	0	0	170012	170098	169969	170055	3.61e-38	161
Aconitum carmichaelii	Aconitum carmichaelii	100	87	0	0	50467	50553	170055	169969	3.61e-38	161
Aconitum carmichaelii	Aconitum carmichaelii	100	87	0	0	418490	418576	169969	170055	3.61e-38	161
Aconitum carmichaelii	Aconitum carmichaelii	100	87	0	0	169969	170055	170012	170098	3.61e-38	161
Aconitum carmichaelii	Aconitum carmichaelii	100	87	0	0	50510	50596	170098	170012	3.61e-38	161
Aconitum carmichaelii	Aconitum carmichaelii	100	87	0	0	418447	418533	170012	170098	3.61e-38	161
Aconitum carmichaelii	Aconitum carmichaelii	100	87	0	0	365541	365627	182641	182727	3.61e-38	161
Aconitum carmichaelii	Aconitum carmichaelii	90.152	132	1	4	260944	261072	188330	188208	3.61e-38	161
Aconitum carmichaelii	Aconitum carmichaelii	90.152	132	1	4	188208	188330	261072	260944	3.61e-38	161
Aconitum carmichaelii	Aconitum carmichaelii	90.152	132	1	4	69882	70004	261072	260944	3.61e-38	161
Aconitum carmichaelii	Aconitum carmichaelii	90.152	132	1	4	393887	394009	260944	261072	3.61e-38	161
Aconitum carmichaelii	Aconitum carmichaelii	98.889	90	1	0	44425	44514	286732	286821	3.61e-38	161
Aconitum carmichaelii	Aconitum carmichaelii	98.889	90	1	0	356491	356580	286821	286732	3.61e-38	161
Aconitum carmichaelii	Aconitum carmichaelii	98.889	90	1	0	288223	288312	286732	286821	3.61e-38	161
Aconitum carmichaelii	Aconitum carmichaelii	96.875	96	3	0	159796	159891	288223	288318	3.61e-38	161
Aconitum carmichaelii	Aconitum carmichaelii	96.875	96	3	0	340173	340268	288223	288318	3.61e-38	161
Aconitum carmichaelii	Aconitum carmichaelii	98.889	90	1	0	286732	286821	288223	288312	3.61e-38	161
Aconitum carmichaelii	Aconitum carmichaelii	96.875	96	3	0	288223	288318	340173	340268	3.61e-38	161
Aconitum carmichaelii	Aconitum carmichaelii	93.636	110	3	1	71521	71630	353466	353571	3.61e-38	161
Aconitum carmichaelii	Aconitum carmichaelii	91.803	122	0	4	11867	11982	356474	356591	3.61e-38	161
Aconitum carmichaelii	Aconitum carmichaelii	100	87	0	0	286735	286821	356577	356491	3.61e-38	161
Aconitum carmichaelii	Aconitum carmichaelii	96	100	2	1	94026	94125	365530	365627	3.61e-38	161
Aconitum carmichaelii	Aconitum carmichaelii	100	87	0	0	394107	394193	365627	365541	3.61e-38	161
Aconitum carmichaelii	Aconitum carmichaelii	100	87	0	0	182641	182727	365541	365627	3.61e-38	161
Aconitum carmichaelii	Aconitum carmichaelii	83.516	182	21	5	417414	417594	393174	393001	3.61e-38	161
Aconitum carmichaelii	Aconitum carmichaelii	83.516	182	21	5	51449	51629	393001	393174	3.61e-38	161
Aconitum carmichaelii	Aconitum carmichaelii	83.516	182	21	5	168936	169116	393174	393001	3.61e-38	161
Aconitum carmichaelii	Aconitum carmichaelii	90.152	132	1	4	260944	261072	393887	394009	3.61e-38	161
Aconitum carmichaelii	Aconitum carmichaelii	98.889	90	1	0	365541	365630	394193	394104	3.61e-38	161
Aconitum carmichaelii	Aconitum carmichaelii	83.516	182	21	5	393001	393174	417594	417414	3.61e-38	161
Aconitum carmichaelii	Aconitum carmichaelii	100	87	0	0	170012	170098	418447	418533	3.61e-38	161
Aconitum carmichaelii	Aconitum carmichaelii	100	87	0	0	50467	50553	418533	418447	3.61e-38	161
Aconitum carmichaelii	Aconitum carmichaelii	100	87	0	0	418490	418576	418447	418533	3.61e-38	161
Aconitum carmichaelii	Aconitum carmichaelii	100	87	0	0	169969	170055	418490	418576	3.61e-38	161
Aconitum carmichaelii	Aconitum carmichaelii	100	87	0	0	50510	50596	418576	418490	3.61e-38	161
Aconitum carmichaelii	Aconitum carmichaelii	100	87	0	0	418447	418533	418490	418576	3.61e-38	161
Aconitum carmichaelii	Aconitum carmichaelii	92.982	114	0	2	89284	89393	29280	29171	1.3e-37	159
Aconitum carmichaelii	Aconitum carmichaelii	100	86	0	0	389244	389329	66764	66679	1.3e-37	159
Aconitum carmichaelii	Aconitum carmichaelii	98.876	89	1	0	396338	396426	69653	69741	1.3e-37	159
Aconitum carmichaelii	Aconitum carmichaelii	98.876	89	1	0	246234	246322	77239	77327	1.3e-37	159
Aconitum carmichaelii	Aconitum carmichaelii	91.736	121	0	4	29171	29285	89393	89277	1.3e-37	159
Aconitum carmichaelii	Aconitum carmichaelii	100	86	0	0	363458	363543	156288	156373	1.3e-37	159
Aconitum carmichaelii	Aconitum carmichaelii	98.876	89	1	0	77239	77327	246234	246322	1.3e-37	159
Aconitum carmichaelii	Aconitum carmichaelii	98.876	89	1	0	396338	396426	258536	258448	1.3e-37	159
Aconitum carmichaelii	Aconitum carmichaelii	100	86	0	0	363458	363543	336665	336750	1.3e-37	159
Aconitum carmichaelii	Aconitum carmichaelii	84.971	173	8	8	396432	396594	359344	359180	1.3e-37	159
Aconitum carmichaelii	Aconitum carmichaelii	100	86	0	0	156288	156373	363458	363543	1.3e-37	159
Aconitum carmichaelii	Aconitum carmichaelii	100	86	0	0	336665	336750	363458	363543	1.3e-37	159
Aconitum carmichaelii	Aconitum carmichaelii	82.938	211	2	6	396318	396494	365527	365737	1.3e-37	159
Aconitum carmichaelii	Aconitum carmichaelii	100	86	0	0	66679	66764	389329	389244	1.3e-37	159
Aconitum carmichaelii	Aconitum carmichaelii	82.938	211	2	6	365527	365737	396318	396494	1.3e-37	159
Aconitum carmichaelii	Aconitum carmichaelii	98.876	89	1	0	69653	69741	396338	396426	1.3e-37	159
Aconitum carmichaelii	Aconitum carmichaelii	98.876	89	1	0	258448	258536	396426	396338	1.3e-37	159
Aconitum carmichaelii	Aconitum carmichaelii	85.057	174	6	9	359180	359344	396594	396432	1.3e-37	159
Aconitum carmichaelii	Aconitum carmichaelii	92.308	117	0	3	44398	44510	29284	29173	4.67e-37	158
Aconitum carmichaelii	Aconitum carmichaelii	92.308	117	0	3	29173	29284	44510	44398	4.67e-37	158
Aconitum carmichaelii	Aconitum carmichaelii	93.458	107	5	1	183427	183531	94019	94125	4.67e-37	158
Aconitum carmichaelii	Aconitum carmichaelii	91.453	117	7	3	343544	343659	177014	177128	4.67e-37	158
Aconitum carmichaelii	Aconitum carmichaelii	95.96	99	0	1	188071	188165	182643	182741	4.67e-37	158
Aconitum carmichaelii	Aconitum carmichaelii	93.458	107	5	1	94019	94125	183427	183531	4.67e-37	158
Aconitum carmichaelii	Aconitum carmichaelii	95.96	99	0	1	182643	182741	188071	188165	4.67e-37	158
Aconitum carmichaelii	Aconitum carmichaelii	95.96	99	0	1	356493	356591	188071	188165	4.67e-37	158
Aconitum carmichaelii	Aconitum carmichaelii	92.308	117	0	3	378760	378875	188181	188073	4.67e-37	158
Aconitum carmichaelii	Aconitum carmichaelii	94.286	105	2	1	396326	396426	288318	288214	4.67e-37	158
Aconitum carmichaelii	Aconitum carmichaelii	91.453	117	7	3	177014	177128	343544	343659	4.67e-37	158
Aconitum carmichaelii	Aconitum carmichaelii	95.96	99	0	1	188071	188165	356493	356591	4.67e-37	158
Aconitum carmichaelii	Aconitum carmichaelii	92.308	117	0	3	188073	188181	378875	378760	4.67e-37	158
Aconitum carmichaelii	Aconitum carmichaelii	94.286	105	2	1	288214	288318	396426	396326	4.67e-37	158
Aconitum carmichaelii	Aconitum carmichaelii	87.162	148	6	4	188229	188363	66953	66806	1.68e-36	156
Aconitum carmichaelii	Aconitum carmichaelii	87.162	148	6	4	69903	70037	66953	66806	1.68e-36	156
Aconitum carmichaelii	Aconitum carmichaelii	87.162	148	6	4	393854	393988	66806	66953	1.68e-36	156
Aconitum carmichaelii	Aconitum carmichaelii	87.162	148	6	4	66806	66953	70037	69903	1.68e-36	156
Aconitum carmichaelii	Aconitum carmichaelii	100	84	0	0	363458	363541	71567	71484	1.68e-36	156
Aconitum carmichaelii	Aconitum carmichaelii	96.774	93	3	0	340176	340268	94125	94033	1.68e-36	156
Aconitum carmichaelii	Aconitum carmichaelii	96.774	93	3	0	159799	159891	94125	94033	1.68e-36	156
Aconitum carmichaelii	Aconitum carmichaelii	95.833	96	4	0	94033	94128	159891	159796	1.68e-36	156
Aconitum carmichaelii	Aconitum carmichaelii	97.778	90	2	0	394104	394193	159796	159885	1.68e-36	156
Aconitum carmichaelii	Aconitum carmichaelii	98.851	87	1	0	183445	183531	182641	182727	1.68e-36	156
Aconitum carmichaelii	Aconitum carmichaelii	98.851	87	1	0	394107	394193	183531	183445	1.68e-36	156
Aconitum carmichaelii	Aconitum carmichaelii	98.851	87	1	0	182641	182727	183445	183531	1.68e-36	156
Aconitum carmichaelii	Aconitum carmichaelii	87.162	148	6	4	66806	66953	188363	188229	1.68e-36	156
Aconitum carmichaelii	Aconitum carmichaelii	95.833	96	4	0	288223	288318	261057	261152	1.68e-36	156
Aconitum carmichaelii	Aconitum carmichaelii	95.833	96	4	0	261057	261152	288223	288318	1.68e-36	156
Aconitum carmichaelii	Aconitum carmichaelii	95.833	96	4	0	94033	94128	340268	340173	1.68e-36	156
Aconitum carmichaelii	Aconitum carmichaelii	97.778	90	2	0	394104	394193	340173	340262	1.68e-36	156
Aconitum carmichaelii	Aconitum carmichaelii	100	84	0	0	71484	71567	363541	363458	1.68e-36	156
Aconitum carmichaelii	Aconitum carmichaelii	87.162	148	6	4	66806	66953	393854	393988	1.68e-36	156
Aconitum carmichaelii	Aconitum carmichaelii	97.778	90	2	0	159796	159885	394104	394193	1.68e-36	156
Aconitum carmichaelii	Aconitum carmichaelii	97.778	90	2	0	183445	183534	394193	394104	1.68e-36	156
Aconitum carmichaelii	Aconitum carmichaelii	97.778	90	2	0	340173	340262	394104	394193	1.68e-36	156
Aconitum carmichaelii	Aconitum carmichaelii	100	83	0	0	246234	246316	35236	35154	6.04e-36	154
Aconitum carmichaelii	Aconitum carmichaelii	100	83	0	0	182779	182861	35236	35154	6.04e-36	154
Aconitum carmichaelii	Aconitum carmichaelii	100	83	0	0	182779	182861	77239	77321	6.04e-36	154
Aconitum carmichaelii	Aconitum carmichaelii	98.837	86	1	0	365545	365630	89391	89306	6.04e-36	154
Aconitum carmichaelii	Aconitum carmichaelii	98.837	86	1	0	286732	286817	89306	89391	6.04e-36	154
Aconitum carmichaelii	Aconitum carmichaelii	100	83	0	0	286735	286817	94125	94043	6.04e-36	154
Aconitum carmichaelii	Aconitum carmichaelii	94.175	103	2	1	396332	396430	182641	182743	6.04e-36	154
Aconitum carmichaelii	Aconitum carmichaelii	100	83	0	0	77239	77321	182779	182861	6.04e-36	154
Aconitum carmichaelii	Aconitum carmichaelii	100	83	0	0	35154	35236	182861	182779	6.04e-36	154
Aconitum carmichaelii	Aconitum carmichaelii	95.876	97	0	1	394095	394191	188163	188071	6.04e-36	154
Aconitum carmichaelii	Aconitum carmichaelii	95.876	97	0	1	375260	375356	188073	188165	6.04e-36	154
Aconitum carmichaelii	Aconitum carmichaelii	98.837	86	1	0	365545	365630	200390	200305	6.04e-36	154
Aconitum carmichaelii	Aconitum carmichaelii	98.837	86	1	0	286732	286817	200305	200390	6.04e-36	154
Aconitum carmichaelii	Aconitum carmichaelii	100	83	0	0	35154	35236	246316	246234	6.04e-36	154
Aconitum carmichaelii	Aconitum carmichaelii	97.753	89	2	0	289112	289200	258461	258373	6.04e-36	154
Aconitum carmichaelii	Aconitum carmichaelii	85.294	170	2	5	394018	394187	258390	258536	6.04e-36	154
Aconitum carmichaelii	Aconitum carmichaelii	98.837	86	1	0	375260	375345	286817	286732	6.04e-36	154
Aconitum carmichaelii	Aconitum carmichaelii	98.837	86	1	0	89306	89391	286732	286817	6.04e-36	154
Aconitum carmichaelii	Aconitum carmichaelii	98.837	86	1	0	200305	200390	286732	286817	6.04e-36	154
Aconitum carmichaelii	Aconitum carmichaelii	98.837	86	1	0	94043	94128	286817	286732	6.04e-36	154
Aconitum carmichaelii	Aconitum carmichaelii	98.837	86	1	0	378790	378875	286732	286817	6.04e-36	154
Aconitum carmichaelii	Aconitum carmichaelii	97.778	90	1	1	375254	375342	365538	365627	6.04e-36	154
Aconitum carmichaelii	Aconitum carmichaelii	100	83	0	0	378793	378875	365627	365545	6.04e-36	154
Aconitum carmichaelii	Aconitum carmichaelii	100	83	0	0	200308	200390	365627	365545	6.04e-36	154
Aconitum carmichaelii	Aconitum carmichaelii	100	83	0	0	89309	89391	365627	365545	6.04e-36	154
Aconitum carmichaelii	Aconitum carmichaelii	97.778	90	1	1	365538	365627	375254	375342	6.04e-36	154
Aconitum carmichaelii	Aconitum carmichaelii	95.876	97	0	1	188073	188165	375260	375356	6.04e-36	154
Aconitum carmichaelii	Aconitum carmichaelii	100	83	0	0	286735	286817	375342	375260	6.04e-36	154
Aconitum carmichaelii	Aconitum carmichaelii	98.837	86	1	0	365545	365630	378875	378790	6.04e-36	154
Aconitum carmichaelii	Aconitum carmichaelii	98.837	86	1	0	286732	286817	378790	378875	6.04e-36	154
Aconitum carmichaelii	Aconitum carmichaelii	85.294	170	2	5	258390	258536	394018	394187	6.04e-36	154
Aconitum carmichaelii	Aconitum carmichaelii	95.876	97	0	1	188071	188163	394191	394095	6.04e-36	154
Aconitum carmichaelii	Aconitum carmichaelii	94.175	103	2	1	182641	182743	396332	396430	6.04e-36	154
Aconitum carmichaelii	Aconitum carmichaelii	90	120	8	3	375381	375499	11056	11172	2.17e-35	152
Aconitum carmichaelii	Aconitum carmichaelii	91.379	116	2	2	94033	94144	11876	11987	2.17e-35	152
Aconitum carmichaelii	Aconitum carmichaelii	100	82	0	0	375346	375427	35249	35168	2.17e-35	152
Aconitum carmichaelii	Aconitum carmichaelii	98.824	85	1	0	375343	375427	77223	77307	2.17e-35	152
Aconitum carmichaelii	Aconitum carmichaelii	91.379	116	2	2	11876	11987	94033	94144	2.17e-35	152
Aconitum carmichaelii	Aconitum carmichaelii	93.333	105	3	1	396326	396426	94033	94137	2.17e-35	152
Aconitum carmichaelii	Aconitum carmichaelii	95.833	96	0	1	375259	375354	289902	289993	2.17e-35	152
Aconitum carmichaelii	Aconitum carmichaelii	95.833	96	0	1	289902	289993	375259	375354	2.17e-35	152
Aconitum carmichaelii	Aconitum carmichaelii	98.824	85	1	0	77223	77307	375343	375427	2.17e-35	152
Aconitum carmichaelii	Aconitum carmichaelii	98.824	85	1	0	35168	35252	375427	375343	2.17e-35	152
Aconitum carmichaelii	Aconitum carmichaelii	90	120	8	3	11056	11172	375381	375499	2.17e-35	152
Aconitum carmichaelii	Aconitum carmichaelii	94.949	99	1	1	396332	396426	394193	394095	2.17e-35	152
Aconitum carmichaelii	Aconitum carmichaelii	93.333	105	3	1	94033	94137	396326	396426	2.17e-35	152
Aconitum carmichaelii	Aconitum carmichaelii	94.949	99	1	1	394095	394193	396426	396332	2.17e-35	152
Aconitum carmichaelii	Aconitum carmichaelii	83.598	189	1	5	396336	396494	10918	11106	7.81e-35	150
Aconitum carmichaelii	Aconitum carmichaelii	92.661	109	0	2	200286	200390	11990	11886	7.81e-35	150
Aconitum carmichaelii	Aconitum carmichaelii	92.661	109	0	2	89287	89391	11990	11886	7.81e-35	150
Aconitum carmichaelii	Aconitum carmichaelii	95.789	95	0	1	289903	289993	11886	11980	7.81e-35	150
Aconitum carmichaelii	Aconitum carmichaelii	95.789	95	0	1	69653	69743	11888	11982	7.81e-35	150
Aconitum carmichaelii	Aconitum carmichaelii	95.789	95	0	1	258446	258536	11982	11888	7.81e-35	150
Aconitum carmichaelii	Aconitum carmichaelii	94.949	99	0	2	69649	69743	29172	29269	7.81e-35	150
Aconitum carmichaelii	Aconitum carmichaelii	94.949	99	0	2	258446	258540	29269	29172	7.81e-35	150
Aconitum carmichaelii	Aconitum carmichaelii	95.789	95	0	1	258446	258536	44414	44508	7.81e-35	150
Aconitum carmichaelii	Aconitum carmichaelii	95.789	95	0	1	69653	69743	44508	44414	7.81e-35	150
Aconitum carmichaelii	Aconitum carmichaelii	89.6	125	3	4	355557	355681	50689	50575	7.81e-35	150
Aconitum carmichaelii	Aconitum carmichaelii	94.949	99	0	2	29172	29269	69649	69743	7.81e-35	150
Aconitum carmichaelii	Aconitum carmichaelii	94.949	99	0	2	94042	94139	69649	69743	7.81e-35	150
Aconitum carmichaelii	Aconitum carmichaelii	94.949	99	0	2	200294	200391	69743	69649	7.81e-35	150
Aconitum carmichaelii	Aconitum carmichaelii	94.949	99	0	2	89295	89392	69743	69649	7.81e-35	150
Aconitum carmichaelii	Aconitum carmichaelii	95.789	95	0	1	11888	11982	69653	69743	7.81e-35	150
Aconitum carmichaelii	Aconitum carmichaelii	95.789	95	0	1	288212	288306	69743	69653	7.81e-35	150
Aconitum carmichaelii	Aconitum carmichaelii	95.789	95	0	1	182647	182741	69653	69743	7.81e-35	150
Aconitum carmichaelii	Aconitum carmichaelii	95.789	95	0	1	356497	356591	69653	69743	7.81e-35	150
Aconitum carmichaelii	Aconitum carmichaelii	95.789	95	0	1	44414	44508	69743	69653	7.81e-35	150
Aconitum carmichaelii	Aconitum carmichaelii	100	81	0	0	375353	375433	89211	89291	7.81e-35	150
Aconitum carmichaelii	Aconitum carmichaelii	92.661	109	0	2	11886	11990	89391	89287	7.81e-35	150
Aconitum carmichaelii	Aconitum carmichaelii	94.949	99	0	2	258446	258540	89295	89392	7.81e-35	150
Aconitum carmichaelii	Aconitum carmichaelii	94.949	99	0	2	69649	69743	89392	89295	7.81e-35	150
Aconitum carmichaelii	Aconitum carmichaelii	93.204	103	6	1	261060	261161	94125	94023	7.81e-35	150
Aconitum carmichaelii	Aconitum carmichaelii	94.949	99	0	2	69649	69743	94042	94139	7.81e-35	150
Aconitum carmichaelii	Aconitum carmichaelii	94.949	99	0	2	258446	258540	94139	94042	7.81e-35	150
Aconitum carmichaelii	Aconitum carmichaelii	94.898	98	1	1	396324	396417	159893	159796	7.81e-35	150
Aconitum carmichaelii	Aconitum carmichaelii	89.6	125	3	4	355557	355681	169876	169990	7.81e-35	150
Aconitum carmichaelii	Aconitum carmichaelii	97.701	87	2	0	261060	261146	182727	182641	7.81e-35	150
Aconitum carmichaelii	Aconitum carmichaelii	95.789	95	0	1	289903	289993	182645	182739	7.81e-35	150
Aconitum carmichaelii	Aconitum carmichaelii	95.789	95	0	1	69653	69743	182647	182741	7.81e-35	150
Aconitum carmichaelii	Aconitum carmichaelii	95.789	95	0	1	258446	258536	182741	182647	7.81e-35	150
Aconitum carmichaelii	Aconitum carmichaelii	94.898	98	1	1	396324	396417	183437	183534	7.81e-35	150
Aconitum carmichaelii	Aconitum carmichaelii	95.789	95	0	1	246102	246196	188075	188165	7.81e-35	150
Aconitum carmichaelii	Aconitum carmichaelii	92.661	109	0	2	11886	11990	200390	200286	7.81e-35	150
Aconitum carmichaelii	Aconitum carmichaelii	94.949	99	0	2	258446	258540	200294	200391	7.81e-35	150
Aconitum carmichaelii	Aconitum carmichaelii	94.949	99	0	2	69649	69743	200391	200294	7.81e-35	150
Aconitum carmichaelii	Aconitum carmichaelii	95.789	95	0	1	188075	188165	246102	246196	7.81e-35	150
Aconitum carmichaelii	Aconitum carmichaelii	100	81	0	0	286735	286815	246182	246102	7.81e-35	150
Aconitum carmichaelii	Aconitum carmichaelii	100	81	0	0	365547	365627	246102	246182	7.81e-35	150
Aconitum carmichaelii	Aconitum carmichaelii	94.949	99	0	2	89295	89392	258446	258540	7.81e-35	150
Aconitum carmichaelii	Aconitum carmichaelii	94.949	99	0	2	200294	200391	258446	258540	7.81e-35	150
Aconitum carmichaelii	Aconitum carmichaelii	94.949	99	0	2	94042	94139	258540	258446	7.81e-35	150
Aconitum carmichaelii	Aconitum carmichaelii	94.949	99	0	2	29172	29269	258540	258446	7.81e-35	150
Aconitum carmichaelii	Aconitum carmichaelii	95.789	95	0	1	44414	44508	258446	258536	7.81e-35	150
Aconitum carmichaelii	Aconitum carmichaelii	95.789	95	0	1	356497	356591	258536	258446	7.81e-35	150
Aconitum carmichaelii	Aconitum carmichaelii	95.789	95	0	1	182647	182741	258536	258446	7.81e-35	150
Aconitum carmichaelii	Aconitum carmichaelii	95.789	95	0	1	288212	288306	258446	258536	7.81e-35	150
Aconitum carmichaelii	Aconitum carmichaelii	95.789	95	0	1	11888	11982	258536	258446	7.81e-35	150
Aconitum carmichaelii	Aconitum carmichaelii	92.453	106	7	1	94023	94128	261161	261057	7.81e-35	150
Aconitum carmichaelii	Aconitum carmichaelii	96.667	90	3	0	182641	182730	261146	261057	7.81e-35	150
Aconitum carmichaelii	Aconitum carmichaelii	96.667	90	3	0	394104	394193	261057	261146	7.81e-35	150
Aconitum carmichaelii	Aconitum carmichaelii	98.81	84	1	0	310046	310129	286159	286242	7.81e-35	150
Aconitum carmichaelii	Aconitum carmichaelii	98.81	84	1	0	246102	246185	286815	286732	7.81e-35	150
Aconitum carmichaelii	Aconitum carmichaelii	95.789	95	0	1	258446	258536	288212	288306	7.81e-35	150
Aconitum carmichaelii	Aconitum carmichaelii	95.789	95	0	1	69653	69743	288306	288212	7.81e-35	150
Aconitum carmichaelii	Aconitum carmichaelii	95.789	95	0	1	11886	11980	289903	289993	7.81e-35	150
Aconitum carmichaelii	Aconitum carmichaelii	95.789	95	0	1	182645	182739	289903	289993	7.81e-35	150
Aconitum carmichaelii	Aconitum carmichaelii	95.789	95	0	1	356495	356589	289903	289993	7.81e-35	150
Aconitum carmichaelii	Aconitum carmichaelii	98.81	84	1	0	286159	286242	310046	310129	7.81e-35	150
Aconitum carmichaelii	Aconitum carmichaelii	94.898	98	1	1	396324	396417	340270	340173	7.81e-35	150
Aconitum carmichaelii	Aconitum carmichaelii	89.6	125	3	4	169876	169990	355557	355681	7.81e-35	150
Aconitum carmichaelii	Aconitum carmichaelii	89.6	125	3	4	50575	50689	355681	355557	7.81e-35	150
Aconitum carmichaelii	Aconitum carmichaelii	89.6	125	3	4	418354	418468	355557	355681	7.81e-35	150
Aconitum carmichaelii	Aconitum carmichaelii	95.789	95	0	1	289903	289993	356495	356589	7.81e-35	150
Aconitum carmichaelii	Aconitum carmichaelii	95.789	95	0	1	69653	69743	356497	356591	7.81e-35	150
Aconitum carmichaelii	Aconitum carmichaelii	95.789	95	0	1	258446	258536	356591	356497	7.81e-35	150
Aconitum carmichaelii	Aconitum carmichaelii	100	81	0	0	246102	246182	365547	365627	7.81e-35	150
Aconitum carmichaelii	Aconitum carmichaelii	100	81	0	0	89211	89291	375353	375433	7.81e-35	150
Aconitum carmichaelii	Aconitum carmichaelii	96.667	90	3	0	261057	261146	394104	394193	7.81e-35	150
Aconitum carmichaelii	Aconitum carmichaelii	94.898	98	1	1	340173	340270	396417	396324	7.81e-35	150
Aconitum carmichaelii	Aconitum carmichaelii	94.898	98	1	1	183437	183534	396324	396417	7.81e-35	150
Aconitum carmichaelii	Aconitum carmichaelii	94.898	98	1	1	159796	159893	396417	396324	7.81e-35	150
Aconitum carmichaelii	Aconitum carmichaelii	83.598	189	1	5	10918	11106	396336	396494	7.81e-35	150
Aconitum carmichaelii	Aconitum carmichaelii	89.6	125	3	4	355557	355681	418354	418468	7.81e-35	150
Aconitum carmichaelii	Aconitum carmichaelii	97.674	86	2	0	159796	159881	89306	89391	2.81e-34	148
Aconitum carmichaelii	Aconitum carmichaelii	97.674	86	2	0	183449	183534	89391	89306	2.81e-34	148
Aconitum carmichaelii	Aconitum carmichaelii	97.674	86	2	0	340173	340258	89306	89391	2.81e-34	148
Aconitum carmichaelii	Aconitum carmichaelii	95.699	93	3	1	375254	375345	159888	159796	2.81e-34	148
Aconitum carmichaelii	Aconitum carmichaelii	97.674	86	2	0	89306	89391	159796	159881	2.81e-34	148
Aconitum carmichaelii	Aconitum carmichaelii	97.674	86	2	0	200305	200390	159796	159881	2.81e-34	148
Aconitum carmichaelii	Aconitum carmichaelii	97.674	86	2	0	378790	378875	159796	159881	2.81e-34	148
Aconitum carmichaelii	Aconitum carmichaelii	96.667	90	2	1	375254	375342	183442	183531	2.81e-34	148
Aconitum carmichaelii	Aconitum carmichaelii	98.795	83	1	0	378793	378875	183531	183449	2.81e-34	148
Aconitum carmichaelii	Aconitum carmichaelii	98.795	83	1	0	200308	200390	183531	183449	2.81e-34	148
Aconitum carmichaelii	Aconitum carmichaelii	98.795	83	1	0	89309	89391	183531	183449	2.81e-34	148
Aconitum carmichaelii	Aconitum carmichaelii	97.674	86	2	0	159796	159881	200305	200390	2.81e-34	148
Aconitum carmichaelii	Aconitum carmichaelii	97.674	86	2	0	183449	183534	200390	200305	2.81e-34	148
Aconitum carmichaelii	Aconitum carmichaelii	97.674	86	2	0	340173	340258	200305	200390	2.81e-34	148
Aconitum carmichaelii	Aconitum carmichaelii	95.699	93	3	1	375254	375345	340265	340173	2.81e-34	148
Aconitum carmichaelii	Aconitum carmichaelii	97.674	86	2	0	89306	89391	340173	340258	2.81e-34	148
Aconitum carmichaelii	Aconitum carmichaelii	97.674	86	2	0	200305	200390	340173	340258	2.81e-34	148
Aconitum carmichaelii	Aconitum carmichaelii	97.674	86	2	0	378790	378875	340173	340258	2.81e-34	148
Aconitum carmichaelii	Aconitum carmichaelii	96.667	90	2	1	340176	340265	375342	375254	2.81e-34	148
Aconitum carmichaelii	Aconitum carmichaelii	96.667	90	2	1	183442	183531	375254	375342	2.81e-34	148
Aconitum carmichaelii	Aconitum carmichaelii	96.667	90	2	1	159799	159888	375342	375254	2.81e-34	148
Aconitum carmichaelii	Aconitum carmichaelii	97.674	86	2	0	159796	159881	378790	378875	2.81e-34	148
Aconitum carmichaelii	Aconitum carmichaelii	97.674	86	2	0	183449	183534	378875	378790	2.81e-34	148
Aconitum carmichaelii	Aconitum carmichaelii	97.674	86	2	0	340173	340258	378790	378875	2.81e-34	148
Aconitum carmichaelii	Aconitum carmichaelii	94.792	96	1	1	308870	308961	11873	11968	1.01e-33	147
Aconitum carmichaelii	Aconitum carmichaelii	93.939	99	2	1	308870	308964	44523	44425	1.01e-33	147
Aconitum carmichaelii	Aconitum carmichaelii	94	100	1	2	378781	378879	69741	69646	1.01e-33	147
Aconitum carmichaelii	Aconitum carmichaelii	98.78	82	1	0	396336	396417	135984	136065	1.01e-33	147
Aconitum carmichaelii	Aconitum carmichaelii	93.204	103	2	2	289896	289993	246092	246194	1.01e-33	147
Aconitum carmichaelii	Aconitum carmichaelii	94.845	97	0	2	378781	378876	258448	258540	1.01e-33	147
Aconitum carmichaelii	Aconitum carmichaelii	93.204	103	2	2	396320	396417	261159	261057	1.01e-33	147
Aconitum carmichaelii	Aconitum carmichaelii	93.204	103	2	2	246092	246194	289896	289993	1.01e-33	147
Aconitum carmichaelii	Aconitum carmichaelii	94.792	96	1	1	11873	11968	308870	308961	1.01e-33	147
Aconitum carmichaelii	Aconitum carmichaelii	94.792	96	1	1	356482	356577	308870	308961	1.01e-33	147
Aconitum carmichaelii	Aconitum carmichaelii	94.792	96	1	1	44428	44523	308961	308870	1.01e-33	147
Aconitum carmichaelii	Aconitum carmichaelii	98.78	82	1	0	343674	343755	343577	343658	1.01e-33	147
Aconitum carmichaelii	Aconitum carmichaelii	98.78	82	1	0	343577	343658	343674	343755	1.01e-33	147
Aconitum carmichaelii	Aconitum carmichaelii	94.792	96	1	1	308870	308961	356482	356577	1.01e-33	147
Aconitum carmichaelii	Aconitum carmichaelii	98.78	82	1	0	396336	396417	359478	359397	1.01e-33	147
Aconitum carmichaelii	Aconitum carmichaelii	94.845	97	0	2	258448	258540	378781	378876	1.01e-33	147
Aconitum carmichaelii	Aconitum carmichaelii	94.845	97	0	2	69649	69741	378876	378781	1.01e-33	147
Aconitum carmichaelii	Aconitum carmichaelii	93.204	103	2	2	261057	261159	396417	396320	1.01e-33	147
Aconitum carmichaelii	Aconitum carmichaelii	98.78	82	1	0	359397	359478	396417	396336	1.01e-33	147
Aconitum carmichaelii	Aconitum carmichaelii	98.78	82	1	0	135984	136065	396336	396417	1.01e-33	147
Aconitum carmichaelii	Aconitum carmichaelii	93.878	98	2	1	44425	44522	6265	6358	3.63e-33	145
Aconitum carmichaelii	Aconitum carmichaelii	93.878	98	2	1	356483	356580	6358	6265	3.63e-33	145
Aconitum carmichaelii	Aconitum carmichaelii	93.878	98	2	1	11874	11971	6358	6265	3.63e-33	145
Aconitum carmichaelii	Aconitum carmichaelii	97.619	84	2	0	188071	188154	6348	6265	3.63e-33	145
Aconitum carmichaelii	Aconitum carmichaelii	98.765	81	1	0	289901	289981	10916	10996	3.63e-33	145
Aconitum carmichaelii	Aconitum carmichaelii	94.737	95	1	1	6268	6358	11968	11874	3.63e-33	145
Aconitum carmichaelii	Aconitum carmichaelii	94.737	95	1	1	396336	396426	29173	29267	3.63e-33	145
Aconitum carmichaelii	Aconitum carmichaelii	93.878	98	2	1	6265	6358	44425	44522	3.63e-33	145
Aconitum carmichaelii	Aconitum carmichaelii	100	78	0	0	258570	258647	67924	68001	3.63e-33	145
Aconitum carmichaelii	Aconitum carmichaelii	94.737	95	1	1	396336	396426	89391	89297	3.63e-33	145
Aconitum carmichaelii	Aconitum carmichaelii	97.619	84	2	0	200964	201047	149967	149884	3.63e-33	145
Aconitum carmichaelii	Aconitum carmichaelii	98.765	81	1	0	246102	246182	183451	183531	3.63e-33	145
Aconitum carmichaelii	Aconitum carmichaelii	98.765	81	1	0	308881	308961	188071	188151	3.63e-33	145
Aconitum carmichaelii	Aconitum carmichaelii	98.765	81	1	0	6268	6348	188151	188071	3.63e-33	145
Aconitum carmichaelii	Aconitum carmichaelii	94.737	95	1	1	396336	396426	200390	200296	3.63e-33	145
Aconitum carmichaelii	Aconitum carmichaelii	98.765	81	1	0	330264	330344	201044	200964	3.63e-33	145
Aconitum carmichaelii	Aconitum carmichaelii	98.765	81	1	0	149887	149967	201044	200964	3.63e-33	145
Aconitum carmichaelii	Aconitum carmichaelii	98.765	81	1	0	183451	183531	246102	246182	3.63e-33	145
Aconitum carmichaelii	Aconitum carmichaelii	100	78	0	0	393645	393722	258647	258570	3.63e-33	145
Aconitum carmichaelii	Aconitum carmichaelii	100	78	0	0	67924	68001	258570	258647	3.63e-33	145
Aconitum carmichaelii	Aconitum carmichaelii	98.765	81	1	0	10916	10996	289901	289981	3.63e-33	145
Aconitum carmichaelii	Aconitum carmichaelii	98.765	81	1	0	188071	188151	308881	308961	3.63e-33	145
Aconitum carmichaelii	Aconitum carmichaelii	97.619	84	2	0	200964	201047	330344	330261	3.63e-33	145
Aconitum carmichaelii	Aconitum carmichaelii	94.737	95	1	1	6268	6358	356577	356483	3.63e-33	145
Aconitum carmichaelii	Aconitum carmichaelii	93.137	102	2	2	396329	396426	375254	375354	3.63e-33	145
Aconitum carmichaelii	Aconitum carmichaelii	94.737	95	1	1	396336	396426	378875	378781	3.63e-33	145
Aconitum carmichaelii	Aconitum carmichaelii	98.765	81	1	0	258570	258650	393722	393642	3.63e-33	145
Aconitum carmichaelii	Aconitum carmichaelii	93.137	102	2	2	375254	375354	396329	396426	3.63e-33	145
Aconitum carmichaelii	Aconitum carmichaelii	94.737	95	1	1	29173	29267	396336	396426	3.63e-33	145
Aconitum carmichaelii	Aconitum carmichaelii	94.737	95	1	1	378781	378875	396426	396336	3.63e-33	145
Aconitum carmichaelii	Aconitum carmichaelii	94.737	95	1	1	200296	200390	396426	396336	3.63e-33	145
Aconitum carmichaelii	Aconitum carmichaelii	94.737	95	1	1	89297	89391	396426	396336	3.63e-33	145
Aconitum carmichaelii	Aconitum carmichaelii	92.381	105	0	2	182641	182741	11882	11982	1.31e-32	143
Aconitum carmichaelii	Aconitum carmichaelii	97.59	83	2	0	353449	353531	89194	89276	1.31e-32	143
Aconitum carmichaelii	Aconitum carmichaelii	96.512	86	3	0	261057	261142	89306	89391	1.31e-32	143
Aconitum carmichaelii	Aconitum carmichaelii	91.346	104	9	0	219830	219933	147353	147456	1.31e-32	143
Aconitum carmichaelii	Aconitum carmichaelii	92.381	105	0	2	11882	11982	182641	182741	1.31e-32	143
Aconitum carmichaelii	Aconitum carmichaelii	96.512	86	3	0	261057	261142	200305	200390	1.31e-32	143
Aconitum carmichaelii	Aconitum carmichaelii	91.346	104	9	0	147353	147456	219830	219933	1.31e-32	143
Aconitum carmichaelii	Aconitum carmichaelii	93.814	97	2	1	396338	396430	246102	246198	1.31e-32	143
Aconitum carmichaelii	Aconitum carmichaelii	94.624	93	4	1	375254	375345	261149	261057	1.31e-32	143
Aconitum carmichaelii	Aconitum carmichaelii	96.512	86	3	0	89306	89391	261057	261142	1.31e-32	143
Aconitum carmichaelii	Aconitum carmichaelii	96.512	86	3	0	200305	200390	261057	261142	1.31e-32	143
Aconitum carmichaelii	Aconitum carmichaelii	96.512	86	3	0	378790	378875	261057	261142	1.31e-32	143
Aconitum carmichaelii	Aconitum carmichaelii	97.59	83	2	0	89194	89276	353449	353531	1.31e-32	143
Aconitum carmichaelii	Aconitum carmichaelii	100	77	0	0	396418	396494	364838	364762	1.31e-32	143
Aconitum carmichaelii	Aconitum carmichaelii	95.556	90	3	1	261060	261149	375342	375254	1.31e-32	143
Aconitum carmichaelii	Aconitum carmichaelii	96.512	86	3	0	261057	261142	378790	378875	1.31e-32	143
Aconitum carmichaelii	Aconitum carmichaelii	93.814	97	2	1	246102	246198	396338	396430	1.31e-32	143
Aconitum carmichaelii	Aconitum carmichaelii	100	77	0	0	364762	364838	396494	396418	1.31e-32	143
Aconitum carmichaelii	Aconitum carmichaelii	97.561	82	2	0	289903	289984	6346	6265	4.7e-32	141
Aconitum carmichaelii	Aconitum carmichaelii	98.734	79	1	0	188073	188151	10918	10996	4.7e-32	141
Aconitum carmichaelii	Aconitum carmichaelii	97.561	82	2	0	363370	363451	81900	81819	4.7e-32	141
Aconitum carmichaelii	Aconitum carmichaelii	97.561	82	2	0	339994	340075	81900	81819	4.7e-32	141
Aconitum carmichaelii	Aconitum carmichaelii	97.561	82	2	0	159617	159698	81900	81819	4.7e-32	141
Aconitum carmichaelii	Aconitum carmichaelii	98.734	79	1	0	188073	188151	135984	136062	4.7e-32	141
Aconitum carmichaelii	Aconitum carmichaelii	98.734	79	1	0	289903	289981	135984	136062	4.7e-32	141
Aconitum carmichaelii	Aconitum carmichaelii	97.561	82	2	0	81819	81900	159698	159617	4.7e-32	141
Aconitum carmichaelii	Aconitum carmichaelii	98.734	79	1	0	10918	10996	188073	188151	4.7e-32	141
Aconitum carmichaelii	Aconitum carmichaelii	98.734	79	1	0	359400	359478	188151	188073	4.7e-32	141
Aconitum carmichaelii	Aconitum carmichaelii	98.734	79	1	0	135984	136062	188073	188151	4.7e-32	141
Aconitum carmichaelii	Aconitum carmichaelii	98.734	79	1	0	388927	389005	215724	215802	4.7e-32	141
Aconitum carmichaelii	Aconitum carmichaelii	98.734	79	1	0	359400	359478	289981	289903	4.7e-32	141
Aconitum carmichaelii	Aconitum carmichaelii	98.734	79	1	0	135984	136062	289903	289981	4.7e-32	141
Aconitum carmichaelii	Aconitum carmichaelii	98.734	79	1	0	308883	308961	289903	289981	4.7e-32	141
Aconitum carmichaelii	Aconitum carmichaelii	98.734	79	1	0	6268	6346	289981	289903	4.7e-32	141
Aconitum carmichaelii	Aconitum carmichaelii	98.734	79	1	0	289903	289981	308883	308961	4.7e-32	141
Aconitum carmichaelii	Aconitum carmichaelii	97.561	82	2	0	81819	81900	340075	339994	4.7e-32	141
Aconitum carmichaelii	Aconitum carmichaelii	97.561	82	2	0	289903	289984	359478	359397	4.7e-32	141
Aconitum carmichaelii	Aconitum carmichaelii	97.561	82	2	0	188073	188154	359478	359397	4.7e-32	141
Aconitum carmichaelii	Aconitum carmichaelii	97.561	82	2	0	81819	81900	363451	363370	4.7e-32	141
Aconitum carmichaelii	Aconitum carmichaelii	98.734	79	1	0	215724	215802	388927	389005	4.7e-32	141
Aconitum carmichaelii	Aconitum carmichaelii	100	75	0	0	44428	44502	1268	1342	1.69e-31	139
Aconitum carmichaelii	Aconitum carmichaelii	100	75	0	0	375268	375342	1342	1268	1.69e-31	139
Aconitum carmichaelii	Aconitum carmichaelii	100	75	0	0	365553	365627	1342	1268	1.69e-31	139
Aconitum carmichaelii	Aconitum carmichaelii	100	75	0	0	356503	356577	1342	1268	1.69e-31	139
Aconitum carmichaelii	Aconitum carmichaelii	100	75	0	0	89309	89383	1268	1342	1.69e-31	139
Aconitum carmichaelii	Aconitum carmichaelii	100	75	0	0	246108	246182	1342	1268	1.69e-31	139
Aconitum carmichaelii	Aconitum carmichaelii	100	75	0	0	200308	200382	1268	1342	1.69e-31	139
Aconitum carmichaelii	Aconitum carmichaelii	100	75	0	0	182653	182727	1342	1268	1.69e-31	139
Aconitum carmichaelii	Aconitum carmichaelii	100	75	0	0	286735	286809	1268	1342	1.69e-31	139
Aconitum carmichaelii	Aconitum carmichaelii	100	75	0	0	288226	288300	1268	1342	1.69e-31	139
Aconitum carmichaelii	Aconitum carmichaelii	100	75	0	0	94051	94125	1342	1268	1.69e-31	139
Aconitum carmichaelii	Aconitum carmichaelii	100	75	0	0	378793	378867	1268	1342	1.69e-31	139
Aconitum carmichaelii	Aconitum carmichaelii	100	75	0	0	394107	394181	1268	1342	1.69e-31	139
Aconitum carmichaelii	Aconitum carmichaelii	95.455	88	3	1	69643	69729	10909	10996	1.69e-31	139
Aconitum carmichaelii	Aconitum carmichaelii	95.455	88	3	1	258460	258546	10996	10909	1.69e-31	139
Aconitum carmichaelii	Aconitum carmichaelii	92.233	103	0	2	394095	394193	11980	11882	1.69e-31	139
Aconitum carmichaelii	Aconitum carmichaelii	100	75	0	0	89211	89285	35242	35168	1.69e-31	139
Aconitum carmichaelii	Aconitum carmichaelii	100	75	0	0	1268	1342	44428	44502	1.69e-31	139
Aconitum carmichaelii	Aconitum carmichaelii	95.455	88	3	1	10909	10996	69643	69729	1.69e-31	139
Aconitum carmichaelii	Aconitum carmichaelii	97.531	81	2	0	359400	359480	69729	69649	1.69e-31	139
Aconitum carmichaelii	Aconitum carmichaelii	97.531	81	2	0	135982	136062	69649	69729	1.69e-31	139
Aconitum carmichaelii	Aconitum carmichaelii	100	75	0	0	89211	89285	77233	77307	1.69e-31	139
Aconitum carmichaelii	Aconitum carmichaelii	100	75	0	0	77233	77307	89211	89285	1.69e-31	139
Aconitum carmichaelii	Aconitum carmichaelii	100	75	0	0	35168	35242	89285	89211	1.69e-31	139
Aconitum carmichaelii	Aconitum carmichaelii	100	75	0	0	290083	290157	89217	89291	1.69e-31	139
Aconitum carmichaelii	Aconitum carmichaelii	100	75	0	0	1268	1342	89309	89383	1.69e-31	139
Aconitum carmichaelii	Aconitum carmichaelii	100	75	0	0	1268	1342	94125	94051	1.69e-31	139
Aconitum carmichaelii	Aconitum carmichaelii	97.531	81	2	0	69649	69729	135982	136062	1.69e-31	139
Aconitum carmichaelii	Aconitum carmichaelii	97.531	81	2	0	258460	258540	136062	135982	1.69e-31	139
Aconitum carmichaelii	Aconitum carmichaelii	100	75	0	0	1268	1342	182727	182653	1.69e-31	139
Aconitum carmichaelii	Aconitum carmichaelii	100	75	0	0	1268	1342	200308	200382	1.69e-31	139
Aconitum carmichaelii	Aconitum carmichaelii	97.531	81	2	0	261060	261140	246182	246102	1.69e-31	139
Aconitum carmichaelii	Aconitum carmichaelii	100	75	0	0	1268	1342	246182	246108	1.69e-31	139
Aconitum carmichaelii	Aconitum carmichaelii	94.505	91	4	1	10909	10999	258546	258457	1.69e-31	139
Aconitum carmichaelii	Aconitum carmichaelii	96.429	84	3	0	135982	136065	258540	258457	1.69e-31	139
Aconitum carmichaelii	Aconitum carmichaelii	96.429	84	3	0	359397	359480	258457	258540	1.69e-31	139
Aconitum carmichaelii	Aconitum carmichaelii	97.531	81	2	0	246105	246185	261137	261057	1.69e-31	139
Aconitum carmichaelii	Aconitum carmichaelii	100	75	0	0	1268	1342	286735	286809	1.69e-31	139
Aconitum carmichaelii	Aconitum carmichaelii	100	75	0	0	1268	1342	288226	288300	1.69e-31	139
Aconitum carmichaelii	Aconitum carmichaelii	100	75	0	0	89217	89291	290083	290157	1.69e-31	139
Aconitum carmichaelii	Aconitum carmichaelii	100	75	0	0	1268	1342	356577	356503	1.69e-31	139
Aconitum carmichaelii	Aconitum carmichaelii	96.429	84	3	0	258457	258540	359397	359480	1.69e-31	139
Aconitum carmichaelii	Aconitum carmichaelii	96.429	84	3	0	69649	69732	359480	359397	1.69e-31	139
Aconitum carmichaelii	Aconitum carmichaelii	100	75	0	0	1268	1342	365627	365553	1.69e-31	139
Aconitum carmichaelii	Aconitum carmichaelii	100	75	0	0	1268	1342	375342	375268	1.69e-31	139
Aconitum carmichaelii	Aconitum carmichaelii	100	75	0	0	1268	1342	378793	378867	1.69e-31	139
Aconitum carmichaelii	Aconitum carmichaelii	92.233	103	0	2	11882	11980	394193	394095	1.69e-31	139
Aconitum carmichaelii	Aconitum carmichaelii	100	75	0	0	1268	1342	394107	394181	1.69e-31	139
Aconitum carmichaelii	Aconitum carmichaelii	97.5	80	2	0	258457	258536	6265	6344	6.08e-31	137
Aconitum carmichaelii	Aconitum carmichaelii	97.5	80	2	0	69653	69732	6344	6265	6.08e-31	137
Aconitum carmichaelii	Aconitum carmichaelii	92.157	102	0	2	375259	375356	29172	29269	6.08e-31	137
Aconitum carmichaelii	Aconitum carmichaelii	98.701	77	1	0	308885	308961	69653	69729	6.08e-31	137
Aconitum carmichaelii	Aconitum carmichaelii	98.701	77	1	0	6268	6344	69729	69653	6.08e-31	137
Aconitum carmichaelii	Aconitum carmichaelii	96.386	83	3	0	290120	290202	81818	81900	6.08e-31	137
Aconitum carmichaelii	Aconitum carmichaelii	93.548	93	4	2	200166	200257	94658	94749	6.08e-31	137
Aconitum carmichaelii	Aconitum carmichaelii	93.548	93	4	2	94658	94749	200166	200257	6.08e-31	137
Aconitum carmichaelii	Aconitum carmichaelii	97.5	80	2	0	6265	6344	258457	258536	6.08e-31	137
Aconitum carmichaelii	Aconitum carmichaelii	97.5	80	2	0	308885	308964	258536	258457	6.08e-31	137
Aconitum carmichaelii	Aconitum carmichaelii	96.386	83	3	0	396344	396426	288555	288473	6.08e-31	137
Aconitum carmichaelii	Aconitum carmichaelii	96.386	83	3	0	81818	81900	290120	290202	6.08e-31	137
Aconitum carmichaelii	Aconitum carmichaelii	98.701	77	1	0	69653	69729	308885	308961	6.08e-31	137
Aconitum carmichaelii	Aconitum carmichaelii	98.701	77	1	0	258460	258536	308961	308885	6.08e-31	137
Aconitum carmichaelii	Aconitum carmichaelii	94.505	91	1	1	391124	391214	364834	364748	6.08e-31	137
Aconitum carmichaelii	Aconitum carmichaelii	92.157	102	0	2	29172	29269	375259	375356	6.08e-31	137
Aconitum carmichaelii	Aconitum carmichaelii	94.505	91	1	1	364748	364834	391214	391124	6.08e-31	137
Aconitum carmichaelii	Aconitum carmichaelii	96.386	83	3	0	288473	288555	396426	396344	6.08e-31	137
Aconitum carmichaelii	Aconitum carmichaelii	92.708	96	3	1	288223	288318	6265	6356	2.19e-30	135
Aconitum carmichaelii	Aconitum carmichaelii	90.741	108	1	3	375254	375356	11879	11982	2.19e-30	135
Aconitum carmichaelii	Aconitum carmichaelii	92.079	101	0	2	182645	182741	29173	29269	2.19e-30	135
Aconitum carmichaelii	Aconitum carmichaelii	92.079	101	0	2	356495	356591	29173	29269	2.19e-30	135
Aconitum carmichaelii	Aconitum carmichaelii	97.468	79	2	0	289218	289296	69804	69882	2.19e-30	135
Aconitum carmichaelii	Aconitum carmichaelii	98.684	76	1	0	375343	375418	71511	71586	2.19e-30	135
Aconitum carmichaelii	Aconitum carmichaelii	96.341	82	3	0	375396	375477	81818	81899	2.19e-30	135
Aconitum carmichaelii	Aconitum carmichaelii	100	73	0	0	375346	375418	156341	156269	2.19e-30	135
Aconitum carmichaelii	Aconitum carmichaelii	92.079	101	0	2	29173	29269	182645	182741	2.19e-30	135
Aconitum carmichaelii	Aconitum carmichaelii	95.294	85	4	0	288471	288555	188165	188081	2.19e-30	135
Aconitum carmichaelii	Aconitum carmichaelii	97.468	79	2	0	289218	289296	258385	258307	2.19e-30	135
Aconitum carmichaelii	Aconitum carmichaelii	92.708	96	3	1	6265	6356	288223	288318	2.19e-30	135
Aconitum carmichaelii	Aconitum carmichaelii	92.708	96	3	1	308873	308964	288318	288223	2.19e-30	135
Aconitum carmichaelii	Aconitum carmichaelii	95.294	85	4	0	188081	188165	288555	288471	2.19e-30	135
Aconitum carmichaelii	Aconitum carmichaelii	97.468	79	2	0	69804	69882	289218	289296	2.19e-30	135
Aconitum carmichaelii	Aconitum carmichaelii	97.468	79	2	0	258307	258385	289296	289218	2.19e-30	135
Aconitum carmichaelii	Aconitum carmichaelii	92.708	96	3	1	288226	288321	308961	308870	2.19e-30	135
Aconitum carmichaelii	Aconitum carmichaelii	100	73	0	0	375346	375418	336718	336646	2.19e-30	135
Aconitum carmichaelii	Aconitum carmichaelii	92.079	101	0	2	29173	29269	356495	356591	2.19e-30	135
Aconitum carmichaelii	Aconitum carmichaelii	90.741	108	1	3	11879	11982	375254	375356	2.19e-30	135
Aconitum carmichaelii	Aconitum carmichaelii	98.684	76	1	0	71511	71586	375343	375418	2.19e-30	135
Aconitum carmichaelii	Aconitum carmichaelii	98.684	76	1	0	336646	336721	375418	375343	2.19e-30	135
Aconitum carmichaelii	Aconitum carmichaelii	98.684	76	1	0	156269	156344	375418	375343	2.19e-30	135
Aconitum carmichaelii	Aconitum carmichaelii	96.341	82	3	0	81818	81899	375396	375477	2.19e-30	135
Aconitum carmichaelii	Aconitum carmichaelii	98.667	75	1	0	159799	159873	1268	1342	7.86e-30	134
Aconitum carmichaelii	Aconitum carmichaelii	98.667	75	1	0	183457	183531	1342	1268	7.86e-30	134
Aconitum carmichaelii	Aconitum carmichaelii	98.667	75	1	0	261060	261134	1268	1342	7.86e-30	134
Aconitum carmichaelii	Aconitum carmichaelii	98.667	75	1	0	340176	340250	1268	1342	7.86e-30	134
Aconitum carmichaelii	Aconitum carmichaelii	90.654	107	1	3	183430	183531	11866	11968	7.86e-30	134
Aconitum carmichaelii	Aconitum carmichaelii	92	100	0	2	365532	365627	11873	11968	7.86e-30	134
Aconitum carmichaelii	Aconitum carmichaelii	88.43	121	0	2	286735	286845	69729	69613	7.86e-30	134
Aconitum carmichaelii	Aconitum carmichaelii	92.708	96	1	1	71511	71606	69730	69819	7.86e-30	134
Aconitum carmichaelii	Aconitum carmichaelii	92.708	96	1	1	336626	336721	69819	69730	7.86e-30	134
Aconitum carmichaelii	Aconitum carmichaelii	92.708	96	1	1	156249	156344	69819	69730	7.86e-30	134
Aconitum carmichaelii	Aconitum carmichaelii	83.125	160	14	5	391077	391227	69882	70037	7.86e-30	134
Aconitum carmichaelii	Aconitum carmichaelii	92.708	96	1	1	69730	69819	71511	71606	7.86e-30	134
Aconitum carmichaelii	Aconitum carmichaelii	93.548	93	0	1	69733	69819	156341	156249	7.86e-30	134
Aconitum carmichaelii	Aconitum carmichaelii	98.667	75	1	0	1268	1342	159799	159873	7.86e-30	134
Aconitum carmichaelii	Aconitum carmichaelii	100	72	0	0	290080	290151	182776	182847	7.86e-30	134
Aconitum carmichaelii	Aconitum carmichaelii	98.667	75	1	0	1268	1342	183531	183457	7.86e-30	134
Aconitum carmichaelii	Aconitum carmichaelii	83.125	160	14	5	391077	391227	188208	188363	7.86e-30	134
Aconitum carmichaelii	Aconitum carmichaelii	100	72	0	0	290080	290151	246231	246302	7.86e-30	134
Aconitum carmichaelii	Aconitum carmichaelii	98.667	75	1	0	1268	1342	261060	261134	7.86e-30	134
Aconitum carmichaelii	Aconitum carmichaelii	87.903	124	1	2	69613	69732	286845	286732	7.86e-30	134
Aconitum carmichaelii	Aconitum carmichaelii	100	72	0	0	182776	182847	290080	290151	7.86e-30	134
Aconitum carmichaelii	Aconitum carmichaelii	100	72	0	0	246231	246302	290080	290151	7.86e-30	134
Aconitum carmichaelii	Aconitum carmichaelii	93.548	93	0	1	69733	69819	336718	336626	7.86e-30	134
Aconitum carmichaelii	Aconitum carmichaelii	98.667	75	1	0	1268	1342	340176	340250	7.86e-30	134
Aconitum carmichaelii	Aconitum carmichaelii	83.125	160	14	5	393854	394009	391227	391077	7.86e-30	134
Aconitum carmichaelii	Aconitum carmichaelii	83.125	160	14	5	69882	70037	391077	391227	7.86e-30	134
Aconitum carmichaelii	Aconitum carmichaelii	83.125	160	14	5	188208	188363	391077	391227	7.86e-30	134
Aconitum carmichaelii	Aconitum carmichaelii	83.125	160	14	5	391077	391227	394009	393854	7.86e-30	134
Aconitum carmichaelii	Aconitum carmichaelii	91.919	99	0	2	378781	378875	11980	11886	2.83e-29	132
Aconitum carmichaelii	Aconitum carmichaelii	91.919	99	0	2	246102	246196	11888	11982	2.83e-29	132
Aconitum carmichaelii	Aconitum carmichaelii	91.262	103	0	3	246098	246196	29172	29269	2.83e-29	132
Aconitum carmichaelii	Aconitum carmichaelii	91.919	99	0	2	394095	394189	29267	29173	2.83e-29	132
Aconitum carmichaelii	Aconitum carmichaelii	90.566	106	1	2	289114	289210	71511	71616	2.83e-29	132
Aconitum carmichaelii	Aconitum carmichaelii	89.908	109	2	2	289117	289216	156341	156233	2.83e-29	132
Aconitum carmichaelii	Aconitum carmichaelii	95.294	85	0	1	286735	286819	188151	188071	2.83e-29	132
Aconitum carmichaelii	Aconitum carmichaelii	95.294	85	0	1	365543	365627	188071	188151	2.83e-29	132
Aconitum carmichaelii	Aconitum carmichaelii	91.262	103	0	3	29172	29269	246098	246196	2.83e-29	132
Aconitum carmichaelii	Aconitum carmichaelii	91.919	99	0	2	11888	11982	246102	246196	2.83e-29	132
Aconitum carmichaelii	Aconitum carmichaelii	94.318	88	1	1	188071	188154	286819	286732	2.83e-29	132
Aconitum carmichaelii	Aconitum carmichaelii	95.181	83	4	0	289911	289993	288555	288473	2.83e-29	132
Aconitum carmichaelii	Aconitum carmichaelii	90.566	106	1	2	71511	71616	289114	289210	2.83e-29	132
Aconitum carmichaelii	Aconitum carmichaelii	90.566	106	1	2	336616	336721	289210	289114	2.83e-29	132
Aconitum carmichaelii	Aconitum carmichaelii	90.566	106	1	2	156239	156344	289210	289114	2.83e-29	132
Aconitum carmichaelii	Aconitum carmichaelii	95.181	83	4	0	288473	288555	289993	289911	2.83e-29	132
Aconitum carmichaelii	Aconitum carmichaelii	89.908	109	2	2	289117	289216	336718	336610	2.83e-29	132
Aconitum carmichaelii	Aconitum carmichaelii	95.294	85	0	1	188071	188151	365543	365627	2.83e-29	132
Aconitum carmichaelii	Aconitum carmichaelii	89.381	113	0	4	11886	11990	378875	378767	2.83e-29	132
Aconitum carmichaelii	Aconitum carmichaelii	98.649	74	1	0	396344	396417	391019	391092	2.83e-29	132
Aconitum carmichaelii	Aconitum carmichaelii	91.919	99	0	2	29173	29267	394189	394095	2.83e-29	132
Aconitum carmichaelii	Aconitum carmichaelii	98.649	74	1	0	391019	391092	396344	396417	2.83e-29	132
Aconitum carmichaelii	Aconitum carmichaelii	91.667	96	4	1	94033	94128	6356	6265	1.02e-28	130
Aconitum carmichaelii	Aconitum carmichaelii	93.333	90	2	1	182641	182730	6350	6265	1.02e-28	130
Aconitum carmichaelii	Aconitum carmichaelii	93.333	90	2	1	394104	394193	6265	6350	1.02e-28	130
Aconitum carmichaelii	Aconitum carmichaelii	100	70	0	0	70159	70228	67914	67983	1.02e-28	130
Aconitum carmichaelii	Aconitum carmichaelii	100	70	0	0	67914	67983	70159	70228	1.02e-28	130
Aconitum carmichaelii	Aconitum carmichaelii	92.473	93	3	1	308873	308961	94033	94125	1.02e-28	130
Aconitum carmichaelii	Aconitum carmichaelii	92.473	93	3	1	6268	6356	94125	94033	1.02e-28	130
Aconitum carmichaelii	Aconitum carmichaelii	94.253	87	1	1	308879	308961	182641	182727	1.02e-28	130
Aconitum carmichaelii	Aconitum carmichaelii	94.253	87	1	1	6268	6350	182727	182641	1.02e-28	130
Aconitum carmichaelii	Aconitum carmichaelii	94.186	86	4	1	295443	295528	295393	295477	1.02e-28	130
Aconitum carmichaelii	Aconitum carmichaelii	92.473	93	3	1	94033	94125	308873	308961	1.02e-28	130
Aconitum carmichaelii	Aconitum carmichaelii	94.253	87	1	1	394107	394193	308961	308879	1.02e-28	130
Aconitum carmichaelii	Aconitum carmichaelii	94.253	87	1	1	182641	182727	308879	308961	1.02e-28	130
Aconitum carmichaelii	Aconitum carmichaelii	93.333	90	2	1	6265	6350	394104	394193	1.02e-28	130
Aconitum carmichaelii	Aconitum carmichaelii	93.333	90	2	1	308879	308964	394193	394104	1.02e-28	130
Aconitum carmichaelii	Aconitum carmichaelii	93.258	89	2	1	29167	29255	10912	10996	3.66e-28	128
Aconitum carmichaelii	Aconitum carmichaelii	93.258	89	2	1	94037	94125	10912	10996	3.66e-28	128
Aconitum carmichaelii	Aconitum carmichaelii	93.258	89	2	1	200308	200396	10996	10912	3.66e-28	128
Aconitum carmichaelii	Aconitum carmichaelii	82.927	164	6	4	393854	394009	11133	10984	3.66e-28	128
Aconitum carmichaelii	Aconitum carmichaelii	82.927	164	6	4	69882	70037	10984	11133	3.66e-28	128
Aconitum carmichaelii	Aconitum carmichaelii	82.927	164	6	4	188208	188363	10984	11133	3.66e-28	128
Aconitum carmichaelii	Aconitum carmichaelii	90.291	103	2	2	340176	340274	11968	11870	3.66e-28	128
Aconitum carmichaelii	Aconitum carmichaelii	90.291	103	2	2	159799	159897	11968	11870	3.66e-28	128
Aconitum carmichaelii	Aconitum carmichaelii	93.258	89	2	1	10912	10996	29167	29255	3.66e-28	128
Aconitum carmichaelii	Aconitum carmichaelii	100	69	0	0	290083	290151	35236	35168	3.66e-28	128
Aconitum carmichaelii	Aconitum carmichaelii	100	69	0	0	120205	120273	51102	51170	3.66e-28	128
Aconitum carmichaelii	Aconitum carmichaelii	82.927	164	6	4	10984	11133	69882	70037	3.66e-28	128
Aconitum carmichaelii	Aconitum carmichaelii	82.927	164	6	4	286598	286747	70037	69882	3.66e-28	128
Aconitum carmichaelii	Aconitum carmichaelii	82.927	164	6	4	308949	309098	69882	70037	3.66e-28	128
Aconitum carmichaelii	Aconitum carmichaelii	82.927	164	6	4	365615	365764	69882	70037	3.66e-28	128
Aconitum carmichaelii	Aconitum carmichaelii	100	69	0	0	290083	290151	77239	77307	3.66e-28	128
Aconitum carmichaelii	Aconitum carmichaelii	100	69	0	0	182779	182847	89217	89285	3.66e-28	128
Aconitum carmichaelii	Aconitum carmichaelii	100	69	0	0	246234	246302	89217	89285	3.66e-28	128
Aconitum carmichaelii	Aconitum carmichaelii	93.258	89	2	1	10912	10996	94037	94125	3.66e-28	128
Aconitum carmichaelii	Aconitum carmichaelii	97.368	76	1	1	288813	288888	104143	104069	3.66e-28	128
Aconitum carmichaelii	Aconitum carmichaelii	100	69	0	0	417873	417941	120273	120205	3.66e-28	128
Aconitum carmichaelii	Aconitum carmichaelii	100	69	0	0	51102	51170	120205	120273	3.66e-28	128
Aconitum carmichaelii	Aconitum carmichaelii	100	69	0	0	169395	169463	120273	120205	3.66e-28	128
Aconitum carmichaelii	Aconitum carmichaelii	97.333	75	2	0	221520	221594	130822	130748	3.66e-28	128
Aconitum carmichaelii	Aconitum carmichaelii	78.367	245	19	19	375260	375477	135984	136221	3.66e-28	128
Aconitum carmichaelii	Aconitum carmichaelii	100	69	0	0	120205	120273	169463	169395	3.66e-28	128
Aconitum carmichaelii	Aconitum carmichaelii	100	69	0	0	89217	89285	182779	182847	3.66e-28	128
Aconitum carmichaelii	Aconitum carmichaelii	100	69	0	0	375359	375427	182779	182847	3.66e-28	128
Aconitum carmichaelii	Aconitum carmichaelii	82.927	164	6	4	10984	11133	188208	188363	3.66e-28	128
Aconitum carmichaelii	Aconitum carmichaelii	82.927	164	6	4	286598	286747	188363	188208	3.66e-28	128
Aconitum carmichaelii	Aconitum carmichaelii	82.927	164	6	4	308949	309098	188208	188363	3.66e-28	128
Aconitum carmichaelii	Aconitum carmichaelii	82.927	164	6	4	365615	365764	188208	188363	3.66e-28	128
Aconitum carmichaelii	Aconitum carmichaelii	93.258	89	2	1	10915	10999	200393	200305	3.66e-28	128
Aconitum carmichaelii	Aconitum carmichaelii	97.333	75	2	0	130748	130822	221594	221520	3.66e-28	128
Aconitum carmichaelii	Aconitum carmichaelii	100	69	0	0	89217	89285	246234	246302	3.66e-28	128
Aconitum carmichaelii	Aconitum carmichaelii	100	69	0	0	375359	375427	246234	246302	3.66e-28	128
Aconitum carmichaelii	Aconitum carmichaelii	78.696	230	22	15	289978	290201	286789	286581	3.66e-28	128
Aconitum carmichaelii	Aconitum carmichaelii	82.927	164	6	4	188208	188363	286747	286598	3.66e-28	128
Aconitum carmichaelii	Aconitum carmichaelii	82.927	164	6	4	69882	70037	286747	286598	3.66e-28	128
Aconitum carmichaelii	Aconitum carmichaelii	82.927	164	6	4	393854	394009	286598	286747	3.66e-28	128
Aconitum carmichaelii	Aconitum carmichaelii	94.186	86	1	1	289903	289984	286817	286732	3.66e-28	128
Aconitum carmichaelii	Aconitum carmichaelii	97.368	76	1	1	104069	104143	288888	288813	3.66e-28	128
Aconitum carmichaelii	Aconitum carmichaelii	95.181	83	0	1	286735	286817	289981	289903	3.66e-28	128
Aconitum carmichaelii	Aconitum carmichaelii	95.181	83	0	1	365545	365627	289903	289981	3.66e-28	128
Aconitum carmichaelii	Aconitum carmichaelii	78.696	230	22	15	286581	286789	290201	289978	3.66e-28	128
Aconitum carmichaelii	Aconitum carmichaelii	100	69	0	0	77239	77307	290083	290151	3.66e-28	128
Aconitum carmichaelii	Aconitum carmichaelii	100	69	0	0	35168	35236	290151	290083	3.66e-28	128
Aconitum carmichaelii	Aconitum carmichaelii	90.722	97	7	2	377404	377498	296556	296652	3.66e-28	128
Aconitum carmichaelii	Aconitum carmichaelii	82.927	164	6	4	393854	394009	309098	308949	3.66e-28	128
Aconitum carmichaelii	Aconitum carmichaelii	82.927	164	6	4	69882	70037	308949	309098	3.66e-28	128
Aconitum carmichaelii	Aconitum carmichaelii	82.927	164	6	4	188208	188363	308949	309098	3.66e-28	128
Aconitum carmichaelii	Aconitum carmichaelii	95.181	83	0	1	289903	289981	365545	365627	3.66e-28	128
Aconitum carmichaelii	Aconitum carmichaelii	82.927	164	6	4	393854	394009	365764	365615	3.66e-28	128
Aconitum carmichaelii	Aconitum carmichaelii	82.927	164	6	4	69882	70037	365615	365764	3.66e-28	128
Aconitum carmichaelii	Aconitum carmichaelii	82.927	164	6	4	188208	188363	365615	365764	3.66e-28	128
Aconitum carmichaelii	Aconitum carmichaelii	78.367	245	19	19	135984	136221	375260	375477	3.66e-28	128
Aconitum carmichaelii	Aconitum carmichaelii	100	69	0	0	182779	182847	375359	375427	3.66e-28	128
Aconitum carmichaelii	Aconitum carmichaelii	100	69	0	0	246234	246302	375359	375427	3.66e-28	128
Aconitum carmichaelii	Aconitum carmichaelii	90.722	97	7	2	296556	296652	377404	377498	3.66e-28	128
Aconitum carmichaelii	Aconitum carmichaelii	82.927	164	6	4	365615	365764	394009	393854	3.66e-28	128
Aconitum carmichaelii	Aconitum carmichaelii	82.927	164	6	4	308949	309098	394009	393854	3.66e-28	128
Aconitum carmichaelii	Aconitum carmichaelii	82.927	164	6	4	286598	286747	393854	394009	3.66e-28	128
Aconitum carmichaelii	Aconitum carmichaelii	82.927	164	6	4	10984	11133	394009	393854	3.66e-28	128
Aconitum carmichaelii	Aconitum carmichaelii	100	69	0	0	120205	120273	417941	417873	3.66e-28	128
Aconitum carmichaelii	Aconitum carmichaelii	93.182	88	2	1	89309	89396	10996	10913	1.32e-27	126
Aconitum carmichaelii	Aconitum carmichaelii	94.118	85	1	1	378793	378877	10996	10916	1.32e-27	126
Aconitum carmichaelii	Aconitum carmichaelii	98.592	71	1	0	391019	391089	69659	69729	1.32e-27	126
Aconitum carmichaelii	Aconitum carmichaelii	93.182	88	2	1	10916	10999	89393	89306	1.32e-27	126
Aconitum carmichaelii	Aconitum carmichaelii	90.291	103	1	5	89198	89291	159764	159662	1.32e-27	126
Aconitum carmichaelii	Aconitum carmichaelii	93.182	88	2	1	188071	188154	159883	159796	1.32e-27	126
Aconitum carmichaelii	Aconitum carmichaelii	100	68	0	0	290072	290139	160179	160246	1.32e-27	126
Aconitum carmichaelii	Aconitum carmichaelii	94.118	85	1	1	188071	188151	183447	183531	1.32e-27	126
Aconitum carmichaelii	Aconitum carmichaelii	94.118	85	1	1	340176	340260	188151	188071	1.32e-27	126
Aconitum carmichaelii	Aconitum carmichaelii	94.118	85	1	1	183447	183531	188071	188151	1.32e-27	126
Aconitum carmichaelii	Aconitum carmichaelii	94.118	85	1	1	159799	159883	188151	188071	1.32e-27	126
Aconitum carmichaelii	Aconitum carmichaelii	98.592	71	1	0	391019	391089	188081	188151	1.32e-27	126
Aconitum carmichaelii	Aconitum carmichaelii	97.297	74	2	0	391019	391092	258530	258457	1.32e-27	126
Aconitum carmichaelii	Aconitum carmichaelii	98.592	71	1	0	391019	391089	289911	289981	1.32e-27	126
Aconitum carmichaelii	Aconitum carmichaelii	100	68	0	0	160179	160246	290072	290139	1.32e-27	126
Aconitum carmichaelii	Aconitum carmichaelii	100	68	0	0	340556	340623	290072	290139	1.32e-27	126
Aconitum carmichaelii	Aconitum carmichaelii	90.291	103	1	5	89198	89291	340141	340039	1.32e-27	126
Aconitum carmichaelii	Aconitum carmichaelii	93.182	88	2	1	188071	188154	340260	340173	1.32e-27	126
Aconitum carmichaelii	Aconitum carmichaelii	100	68	0	0	290072	290139	340556	340623	1.32e-27	126
Aconitum carmichaelii	Aconitum carmichaelii	93.182	88	2	1	10916	10999	378877	378790	1.32e-27	126
Aconitum carmichaelii	Aconitum carmichaelii	98.592	71	1	0	69659	69729	391019	391089	1.32e-27	126
Aconitum carmichaelii	Aconitum carmichaelii	98.592	71	1	0	258460	258530	391089	391019	1.32e-27	126
Aconitum carmichaelii	Aconitum carmichaelii	98.592	71	1	0	188081	188151	391019	391089	1.32e-27	126
Aconitum carmichaelii	Aconitum carmichaelii	98.592	71	1	0	289911	289981	391019	391089	1.32e-27	126
Aconitum carmichaelii	Aconitum carmichaelii	94.048	84	1	1	375259	375342	10917	10996	4.73e-27	124
Aconitum carmichaelii	Aconitum carmichaelii	95.062	81	0	1	365547	365627	69653	69729	4.73e-27	124
Aconitum carmichaelii	Aconitum carmichaelii	89.216	102	7	2	288471	288568	246196	246095	4.73e-27	124
Aconitum carmichaelii	Aconitum carmichaelii	94.048	84	1	1	365547	365630	258536	258457	4.73e-27	124
Aconitum carmichaelii	Aconitum carmichaelii	94.048	84	1	1	286732	286815	258457	258536	4.73e-27	124
Aconitum carmichaelii	Aconitum carmichaelii	94.048	84	1	1	258457	258536	286732	286815	4.73e-27	124
Aconitum carmichaelii	Aconitum carmichaelii	89.216	102	7	2	246095	246196	288568	288471	4.73e-27	124
Aconitum carmichaelii	Aconitum carmichaelii	78.667	225	21	15	365573	365776	289978	290196	4.73e-27	124
Aconitum carmichaelii	Aconitum carmichaelii	86.207	116	15	1	311294	311408	300824	300709	4.73e-27	124
Aconitum carmichaelii	Aconitum carmichaelii	85.714	119	16	1	300709	300827	311408	311291	4.73e-27	124
Aconitum carmichaelii	Aconitum carmichaelii	95.062	81	0	1	69653	69729	365547	365627	4.73e-27	124
Aconitum carmichaelii	Aconitum carmichaelii	95.062	81	0	1	258460	258536	365627	365547	4.73e-27	124
Aconitum carmichaelii	Aconitum carmichaelii	78.667	225	21	15	289978	290196	365573	365776	4.73e-27	124
Aconitum carmichaelii	Aconitum carmichaelii	94.048	84	1	1	10917	10996	375259	375342	4.73e-27	124
Aconitum carmichaelii	Aconitum carmichaelii	91.398	93	3	2	375254	375345	6353	6265	1.7e-26	122
Aconitum carmichaelii	Aconitum carmichaelii	93.023	86	2	1	89306	89391	6265	6346	1.7e-26	122
Aconitum carmichaelii	Aconitum carmichaelii	93.023	86	2	1	200305	200390	6265	6346	1.7e-26	122
Aconitum carmichaelii	Aconitum carmichaelii	93.023	86	2	1	378790	378875	6265	6346	1.7e-26	122
Aconitum carmichaelii	Aconitum carmichaelii	93.023	86	2	1	29173	29258	6346	6265	1.7e-26	122
Aconitum carmichaelii	Aconitum carmichaelii	93.976	83	1	1	11886	11968	10918	10996	1.7e-26	122
Aconitum carmichaelii	Aconitum carmichaelii	93.976	83	1	1	394107	394189	10996	10918	1.7e-26	122
Aconitum carmichaelii	Aconitum carmichaelii	93.976	83	1	1	288226	288308	10996	10918	1.7e-26	122
Aconitum carmichaelii	Aconitum carmichaelii	93.976	83	1	1	182645	182727	10918	10996	1.7e-26	122
Aconitum carmichaelii	Aconitum carmichaelii	93.976	83	1	1	356495	356577	10918	10996	1.7e-26	122
Aconitum carmichaelii	Aconitum carmichaelii	93.976	83	1	1	44428	44510	10996	10918	1.7e-26	122
Aconitum carmichaelii	Aconitum carmichaelii	93.976	83	1	1	10918	10996	11886	11968	1.7e-26	122
Aconitum carmichaelii	Aconitum carmichaelii	93.976	83	1	1	359400	359478	11968	11886	1.7e-26	122
Aconitum carmichaelii	Aconitum carmichaelii	93.976	83	1	1	135984	136062	11886	11968	1.7e-26	122
Aconitum carmichaelii	Aconitum carmichaelii	93.023	86	2	1	359400	359481	29255	29170	1.7e-26	122
Aconitum carmichaelii	Aconitum carmichaelii	93.023	86	2	1	135981	136062	29170	29255	1.7e-26	122
Aconitum carmichaelii	Aconitum carmichaelii	93.976	83	1	1	308883	308961	29173	29255	1.7e-26	122
Aconitum carmichaelii	Aconitum carmichaelii	93.976	83	1	1	6268	6346	29255	29173	1.7e-26	122
Aconitum carmichaelii	Aconitum carmichaelii	100	66	0	0	35177	35242	30114	30179	1.7e-26	122
Aconitum carmichaelii	Aconitum carmichaelii	100	66	0	0	375353	375418	30179	30114	1.7e-26	122
Aconitum carmichaelii	Aconitum carmichaelii	100	66	0	0	77233	77298	30179	30114	1.7e-26	122
Aconitum carmichaelii	Aconitum carmichaelii	93.023	86	2	1	340542	340623	30202	30117	1.7e-26	122
Aconitum carmichaelii	Aconitum carmichaelii	93.023	86	2	1	160165	160246	30202	30117	1.7e-26	122
Aconitum carmichaelii	Aconitum carmichaelii	100	66	0	0	30114	30179	35177	35242	1.7e-26	122
Aconitum carmichaelii	Aconitum carmichaelii	93.023	86	2	1	135984	136065	44510	44425	1.7e-26	122
Aconitum carmichaelii	Aconitum carmichaelii	93.023	86	2	1	359397	359478	44425	44510	1.7e-26	122
Aconitum carmichaelii	Aconitum carmichaelii	93.023	86	2	1	10918	10999	44510	44425	1.7e-26	122
Aconitum carmichaelii	Aconitum carmichaelii	100	66	0	0	89211	89276	71521	71586	1.7e-26	122
Aconitum carmichaelii	Aconitum carmichaelii	100	66	0	0	30114	30179	77298	77233	1.7e-26	122
Aconitum carmichaelii	Aconitum carmichaelii	93.023	86	2	1	160165	160246	89188	89273	1.7e-26	122
Aconitum carmichaelii	Aconitum carmichaelii	93.023	86	2	1	340542	340623	89188	89273	1.7e-26	122
Aconitum carmichaelii	Aconitum carmichaelii	100	66	0	0	71521	71586	89211	89276	1.7e-26	122
Aconitum carmichaelii	Aconitum carmichaelii	100	66	0	0	336646	336711	89276	89211	1.7e-26	122
Aconitum carmichaelii	Aconitum carmichaelii	100	66	0	0	156269	156334	89276	89211	1.7e-26	122
Aconitum carmichaelii	Aconitum carmichaelii	93.023	86	2	1	6265	6346	89306	89391	1.7e-26	122
Aconitum carmichaelii	Aconitum carmichaelii	93.023	86	2	1	308883	308964	89391	89306	1.7e-26	122
Aconitum carmichaelii	Aconitum carmichaelii	93.023	86	2	1	135984	136065	89391	89306	1.7e-26	122
Aconitum carmichaelii	Aconitum carmichaelii	93.023	86	2	1	359397	359478	89306	89391	1.7e-26	122
Aconitum carmichaelii	Aconitum carmichaelii	93.976	83	1	1	359400	359478	94125	94043	1.7e-26	122
Aconitum carmichaelii	Aconitum carmichaelii	93.976	83	1	1	135984	136062	94043	94125	1.7e-26	122
Aconitum carmichaelii	Aconitum carmichaelii	94.937	79	3	1	296572	296650	104317	104240	1.7e-26	122
Aconitum carmichaelii	Aconitum carmichaelii	92.857	84	6	0	352481	352564	133817	133900	1.7e-26	122
Aconitum carmichaelii	Aconitum carmichaelii	93.023	86	2	1	29170	29255	135981	136062	1.7e-26	122
Aconitum carmichaelii	Aconitum carmichaelii	93.023	86	2	1	200308	200393	136062	135981	1.7e-26	122
Aconitum carmichaelii	Aconitum carmichaelii	93.976	83	1	1	11886	11968	135984	136062	1.7e-26	122
Aconitum carmichaelii	Aconitum carmichaelii	93.976	83	1	1	394107	394189	136062	135984	1.7e-26	122
Aconitum carmichaelii	Aconitum carmichaelii	93.976	83	1	1	378793	378875	136062	135984	1.7e-26	122
Aconitum carmichaelii	Aconitum carmichaelii	93.976	83	1	1	94043	94125	135984	136062	1.7e-26	122
Aconitum carmichaelii	Aconitum carmichaelii	93.976	83	1	1	288226	288308	136062	135984	1.7e-26	122
Aconitum carmichaelii	Aconitum carmichaelii	93.976	83	1	1	182645	182727	135984	136062	1.7e-26	122
Aconitum carmichaelii	Aconitum carmichaelii	93.976	83	1	1	89309	89391	136062	135984	1.7e-26	122
Aconitum carmichaelii	Aconitum carmichaelii	93.976	83	1	1	356495	356577	135984	136062	1.7e-26	122
Aconitum carmichaelii	Aconitum carmichaelii	93.976	83	1	1	44428	44510	136062	135984	1.7e-26	122
Aconitum carmichaelii	Aconitum carmichaelii	89.796	98	6	4	290105	290201	136127	136221	1.7e-26	122
Aconitum carmichaelii	Aconitum carmichaelii	100	66	0	0	89211	89276	156334	156269	1.7e-26	122
Aconitum carmichaelii	Aconitum carmichaelii	93.023	86	2	1	289903	289984	159881	159796	1.7e-26	122
Aconitum carmichaelii	Aconitum carmichaelii	93.023	86	2	1	89188	89273	160165	160246	1.7e-26	122
Aconitum carmichaelii	Aconitum carmichaelii	93.023	86	2	1	30117	30202	160246	160165	1.7e-26	122
Aconitum carmichaelii	Aconitum carmichaelii	93.976	83	1	1	353446	353528	160168	160246	1.7e-26	122
Aconitum carmichaelii	Aconitum carmichaelii	93.976	83	1	1	10918	10996	182645	182727	1.7e-26	122
Aconitum carmichaelii	Aconitum carmichaelii	93.976	83	1	1	359400	359478	182727	182645	1.7e-26	122
Aconitum carmichaelii	Aconitum carmichaelii	93.976	83	1	1	135984	136062	182645	182727	1.7e-26	122
Aconitum carmichaelii	Aconitum carmichaelii	93.976	83	1	1	289903	289981	183449	183531	1.7e-26	122
Aconitum carmichaelii	Aconitum carmichaelii	93.023	86	2	1	6265	6346	200305	200390	1.7e-26	122
Aconitum carmichaelii	Aconitum carmichaelii	93.023	86	2	1	308883	308964	200390	200305	1.7e-26	122
Aconitum carmichaelii	Aconitum carmichaelii	93.023	86	2	1	135984	136065	200390	200305	1.7e-26	122
Aconitum carmichaelii	Aconitum carmichaelii	93.023	86	2	1	359397	359478	200305	200390	1.7e-26	122
Aconitum carmichaelii	Aconitum carmichaelii	91.398	93	2	1	156249	156341	258370	258456	1.7e-26	122
Aconitum carmichaelii	Aconitum carmichaelii	91.398	93	2	1	336626	336718	258370	258456	1.7e-26	122
Aconitum carmichaelii	Aconitum carmichaelii	91.398	93	2	1	71514	71606	258456	258370	1.7e-26	122
Aconitum carmichaelii	Aconitum carmichaelii	93.023	86	2	1	135984	136065	288308	288223	1.7e-26	122
Aconitum carmichaelii	Aconitum carmichaelii	93.023	86	2	1	359397	359478	288223	288308	1.7e-26	122
Aconitum carmichaelii	Aconitum carmichaelii	93.023	86	2	1	10918	10999	288308	288223	1.7e-26	122
Aconitum carmichaelii	Aconitum carmichaelii	93.976	83	1	1	340176	340258	289981	289903	1.7e-26	122
Aconitum carmichaelii	Aconitum carmichaelii	93.976	83	1	1	183449	183531	289903	289981	1.7e-26	122
Aconitum carmichaelii	Aconitum carmichaelii	93.976	83	1	1	159799	159881	289981	289903	1.7e-26	122
Aconitum carmichaelii	Aconitum carmichaelii	89.796	98	6	4	359230	359324	290201	290105	1.7e-26	122
Aconitum carmichaelii	Aconitum carmichaelii	89.796	98	6	4	136127	136221	290105	290201	1.7e-26	122
Aconitum carmichaelii	Aconitum carmichaelii	90.526	95	6	3	104240	104331	296650	296556	1.7e-26	122
Aconitum carmichaelii	Aconitum carmichaelii	92.222	90	2	2	375254	375342	308876	308961	1.7e-26	122
Aconitum carmichaelii	Aconitum carmichaelii	93.976	83	1	1	29173	29255	308883	308961	1.7e-26	122
Aconitum carmichaelii	Aconitum carmichaelii	93.976	83	1	1	378793	378875	308961	308883	1.7e-26	122
Aconitum carmichaelii	Aconitum carmichaelii	93.976	83	1	1	200308	200390	308961	308883	1.7e-26	122
Aconitum carmichaelii	Aconitum carmichaelii	93.976	83	1	1	89309	89391	308961	308883	1.7e-26	122
Aconitum carmichaelii	Aconitum carmichaelii	100	66	0	0	89211	89276	336711	336646	1.7e-26	122
Aconitum carmichaelii	Aconitum carmichaelii	93.023	86	2	1	289903	289984	340258	340173	1.7e-26	122
Aconitum carmichaelii	Aconitum carmichaelii	93.023	86	2	1	89188	89273	340542	340623	1.7e-26	122
Aconitum carmichaelii	Aconitum carmichaelii	93.023	86	2	1	30117	30202	340623	340542	1.7e-26	122
Aconitum carmichaelii	Aconitum carmichaelii	93.976	83	1	1	353446	353528	340545	340623	1.7e-26	122
Aconitum carmichaelii	Aconitum carmichaelii	92.857	84	6	0	133817	133900	352481	352564	1.7e-26	122
Aconitum carmichaelii	Aconitum carmichaelii	93.976	83	1	1	160168	160246	353446	353528	1.7e-26	122
Aconitum carmichaelii	Aconitum carmichaelii	93.976	83	1	1	340545	340623	353446	353528	1.7e-26	122
Aconitum carmichaelii	Aconitum carmichaelii	93.976	83	1	1	10918	10996	356495	356577	1.7e-26	122
Aconitum carmichaelii	Aconitum carmichaelii	93.976	83	1	1	359400	359478	356577	356495	1.7e-26	122
Aconitum carmichaelii	Aconitum carmichaelii	93.976	83	1	1	135984	136062	356495	356577	1.7e-26	122
Aconitum carmichaelii	Aconitum carmichaelii	89.796	98	6	4	375381	375477	359324	359230	1.7e-26	122
Aconitum carmichaelii	Aconitum carmichaelii	89.796	98	6	4	290105	290201	359324	359230	1.7e-26	122
Aconitum carmichaelii	Aconitum carmichaelii	93.023	86	2	1	44425	44510	359397	359478	1.7e-26	122
Aconitum carmichaelii	Aconitum carmichaelii	93.023	86	2	1	375260	375345	359478	359397	1.7e-26	122
Aconitum carmichaelii	Aconitum carmichaelii	93.023	86	2	1	356495	356580	359478	359397	1.7e-26	122
Aconitum carmichaelii	Aconitum carmichaelii	93.023	86	2	1	89306	89391	359397	359478	1.7e-26	122
Aconitum carmichaelii	Aconitum carmichaelii	93.023	86	2	1	200305	200390	359397	359478	1.7e-26	122
Aconitum carmichaelii	Aconitum carmichaelii	93.023	86	2	1	182645	182730	359478	359397	1.7e-26	122
Aconitum carmichaelii	Aconitum carmichaelii	93.023	86	2	1	288223	288308	359397	359478	1.7e-26	122
Aconitum carmichaelii	Aconitum carmichaelii	93.023	86	2	1	94043	94128	359478	359397	1.7e-26	122
Aconitum carmichaelii	Aconitum carmichaelii	93.023	86	2	1	378790	378875	359397	359478	1.7e-26	122
Aconitum carmichaelii	Aconitum carmichaelii	93.023	86	2	1	394104	394189	359397	359478	1.7e-26	122
Aconitum carmichaelii	Aconitum carmichaelii	93.023	86	2	1	29173	29258	359478	359397	1.7e-26	122
Aconitum carmichaelii	Aconitum carmichaelii	93.023	86	2	1	11886	11971	359478	359397	1.7e-26	122
Aconitum carmichaelii	Aconitum carmichaelii	92.222	90	2	2	308876	308961	375254	375342	1.7e-26	122
Aconitum carmichaelii	Aconitum carmichaelii	92.222	90	2	2	6268	6353	375342	375254	1.7e-26	122
Aconitum carmichaelii	Aconitum carmichaelii	93.976	83	1	1	359400	359478	375342	375260	1.7e-26	122
Aconitum carmichaelii	Aconitum carmichaelii	100	66	0	0	30114	30179	375418	375353	1.7e-26	122
Aconitum carmichaelii	Aconitum carmichaelii	89.796	98	6	4	359230	359324	375477	375381	1.7e-26	122
Aconitum carmichaelii	Aconitum carmichaelii	93.023	86	2	1	6265	6346	378790	378875	1.7e-26	122
Aconitum carmichaelii	Aconitum carmichaelii	93.023	86	2	1	308883	308964	378875	378790	1.7e-26	122
Aconitum carmichaelii	Aconitum carmichaelii	93.023	86	2	1	135984	136065	378875	378790	1.7e-26	122
Aconitum carmichaelii	Aconitum carmichaelii	93.023	86	2	1	359397	359478	378790	378875	1.7e-26	122
Aconitum carmichaelii	Aconitum carmichaelii	93.023	86	2	1	135984	136065	394189	394104	1.7e-26	122
Aconitum carmichaelii	Aconitum carmichaelii	93.023	86	2	1	359397	359478	394104	394189	1.7e-26	122
Aconitum carmichaelii	Aconitum carmichaelii	93.023	86	2	1	10918	10999	394189	394104	1.7e-26	122
Aconitum carmichaelii	Aconitum carmichaelii	84.672	137	3	7	396142	396260	12831	12695	6.12e-26	121
Aconitum carmichaelii	Aconitum carmichaelii	84.672	137	3	7	396142	396260	17117	17253	6.12e-26	121
Aconitum carmichaelii	Aconitum carmichaelii	93.023	86	0	1	69740	69819	30179	30094	6.12e-26	121
Aconitum carmichaelii	Aconitum carmichaelii	97.183	71	2	0	355681	355751	66100	66170	6.12e-26	121
Aconitum carmichaelii	Aconitum carmichaelii	93.023	86	0	1	30094	30179	69819	69740	6.12e-26	121
Aconitum carmichaelii	Aconitum carmichaelii	97.183	71	2	0	345578	345648	76427	76497	6.12e-26	121
Aconitum carmichaelii	Aconitum carmichaelii	92.941	85	2	1	246098	246182	135982	136062	6.12e-26	121
Aconitum carmichaelii	Aconitum carmichaelii	92.941	85	2	1	261060	261144	188151	188071	6.12e-26	121
Aconitum carmichaelii	Aconitum carmichaelii	92.941	85	2	1	359400	359480	246182	246098	6.12e-26	121
Aconitum carmichaelii	Aconitum carmichaelii	92.941	85	2	1	135982	136062	246098	246182	6.12e-26	121
Aconitum carmichaelii	Aconitum carmichaelii	92.045	88	3	1	188071	188154	261144	261057	6.12e-26	121
Aconitum carmichaelii	Aconitum carmichaelii	97.183	71	2	0	76427	76497	345578	345648	6.12e-26	121
Aconitum carmichaelii	Aconitum carmichaelii	97.183	71	2	0	66100	66170	355681	355751	6.12e-26	121
Aconitum carmichaelii	Aconitum carmichaelii	92.045	88	3	1	246098	246185	359480	359397	6.12e-26	121
Aconitum carmichaelii	Aconitum carmichaelii	84.672	137	3	7	17117	17253	396142	396260	6.12e-26	121
Aconitum carmichaelii	Aconitum carmichaelii	84.672	137	3	7	12695	12831	396260	396142	6.12e-26	121
Aconitum carmichaelii	Aconitum carmichaelii	93.827	81	1	1	364748	364824	6132	6212	2.2e-25	119
Aconitum carmichaelii	Aconitum carmichaelii	92.857	84	2	1	246102	246185	6344	6265	2.2e-25	119
Aconitum carmichaelii	Aconitum carmichaelii	92.941	85	1	2	246098	246182	10917	10996	2.2e-25	119
Aconitum carmichaelii	Aconitum carmichaelii	90.526	95	1	2	364748	364834	11120	11026	2.2e-25	119
Aconitum carmichaelii	Aconitum carmichaelii	95.946	74	2	1	81759	81831	35280	35207	2.2e-25	119
Aconitum carmichaelii	Aconitum carmichaelii	92.683	82	6	0	66172	66253	51312	51231	2.2e-25	119
Aconitum carmichaelii	Aconitum carmichaelii	93.671	79	5	0	169253	169331	66172	66250	2.2e-25	119
Aconitum carmichaelii	Aconitum carmichaelii	93.671	79	5	0	51234	51312	66250	66172	2.2e-25	119
Aconitum carmichaelii	Aconitum carmichaelii	93.671	79	5	0	417731	417809	66172	66250	2.2e-25	119
Aconitum carmichaelii	Aconitum carmichaelii	89.691	97	4	3	340176	340272	69729	69639	2.2e-25	119
Aconitum carmichaelii	Aconitum carmichaelii	89.691	97	4	3	159799	159895	69729	69639	2.2e-25	119
Aconitum carmichaelii	Aconitum carmichaelii	93.827	81	1	1	183451	183531	69653	69729	2.2e-25	119
Aconitum carmichaelii	Aconitum carmichaelii	98.507	67	1	0	375455	375521	70073	70139	2.2e-25	119
Aconitum carmichaelii	Aconitum carmichaelii	94.805	77	3	1	81756	81831	77192	77268	2.2e-25	119
Aconitum carmichaelii	Aconitum carmichaelii	94.805	77	3	1	77192	77268	81756	81831	2.2e-25	119
Aconitum carmichaelii	Aconitum carmichaelii	95.946	74	2	1	363469	363542	81831	81759	2.2e-25	119
Aconitum carmichaelii	Aconitum carmichaelii	95.946	74	2	1	336676	336749	81831	81759	2.2e-25	119
Aconitum carmichaelii	Aconitum carmichaelii	95.946	74	2	1	156299	156372	81831	81759	2.2e-25	119
Aconitum carmichaelii	Aconitum carmichaelii	95.946	74	2	1	35207	35280	81831	81759	2.2e-25	119
Aconitum carmichaelii	Aconitum carmichaelii	94.805	77	3	1	311703	311778	94186	94110	2.2e-25	119
Aconitum carmichaelii	Aconitum carmichaelii	90.526	95	1	2	364748	364834	136191	136097	2.2e-25	119
Aconitum carmichaelii	Aconitum carmichaelii	95.946	74	2	1	81759	81831	156372	156299	2.2e-25	119
Aconitum carmichaelii	Aconitum carmichaelii	92.857	84	2	1	258457	258536	159796	159879	2.2e-25	119
Aconitum carmichaelii	Aconitum carmichaelii	92.857	84	2	1	69653	69732	159879	159796	2.2e-25	119
Aconitum carmichaelii	Aconitum carmichaelii	93.671	79	5	0	66172	66250	169253	169331	2.2e-25	119
Aconitum carmichaelii	Aconitum carmichaelii	93.827	81	1	1	69653	69729	183451	183531	2.2e-25	119
Aconitum carmichaelii	Aconitum carmichaelii	93.827	81	1	1	258460	258536	183531	183451	2.2e-25	119
Aconitum carmichaelii	Aconitum carmichaelii	98.507	67	1	0	399585	399651	218775	218841	2.2e-25	119
Aconitum carmichaelii	Aconitum carmichaelii	92.941	85	1	2	10917	10996	246098	246182	2.2e-25	119
Aconitum carmichaelii	Aconitum carmichaelii	93.827	81	1	1	308885	308961	246102	246182	2.2e-25	119
Aconitum carmichaelii	Aconitum carmichaelii	93.827	81	1	1	6268	6344	246182	246102	2.2e-25	119
Aconitum carmichaelii	Aconitum carmichaelii	92.857	84	2	1	159796	159879	258457	258536	2.2e-25	119
Aconitum carmichaelii	Aconitum carmichaelii	92.857	84	2	1	183451	183534	258536	258457	2.2e-25	119
Aconitum carmichaelii	Aconitum carmichaelii	92.857	84	2	1	340173	340256	258457	258536	2.2e-25	119
Aconitum carmichaelii	Aconitum carmichaelii	90.526	95	1	2	364748	364834	286611	286705	2.2e-25	119
Aconitum carmichaelii	Aconitum carmichaelii	93.827	81	1	1	246102	246182	308885	308961	2.2e-25	119
Aconitum carmichaelii	Aconitum carmichaelii	90.526	95	1	2	364748	364834	309085	308991	2.2e-25	119
Aconitum carmichaelii	Aconitum carmichaelii	96	75	0	3	94113	94185	311775	311702	2.2e-25	119
Aconitum carmichaelii	Aconitum carmichaelii	95.946	74	2	1	81759	81831	336749	336676	2.2e-25	119
Aconitum carmichaelii	Aconitum carmichaelii	92.857	84	2	1	258457	258536	340173	340256	2.2e-25	119
Aconitum carmichaelii	Aconitum carmichaelii	92.857	84	2	1	69653	69732	340256	340173	2.2e-25	119
Aconitum carmichaelii	Aconitum carmichaelii	95.946	74	2	1	81759	81831	363542	363469	2.2e-25	119
Aconitum carmichaelii	Aconitum carmichaelii	90.526	95	1	2	365657	365751	364834	364748	2.2e-25	119
Aconitum carmichaelii	Aconitum carmichaelii	90.526	95	1	2	308991	309085	364834	364748	2.2e-25	119
Aconitum carmichaelii	Aconitum carmichaelii	90.526	95	1	2	286611	286705	364748	364834	2.2e-25	119
Aconitum carmichaelii	Aconitum carmichaelii	90.526	95	1	2	136097	136191	364834	364748	2.2e-25	119
Aconitum carmichaelii	Aconitum carmichaelii	90.526	95	1	2	11026	11120	364834	364748	2.2e-25	119
Aconitum carmichaelii	Aconitum carmichaelii	93.827	81	1	1	6132	6212	364748	364824	2.2e-25	119
Aconitum carmichaelii	Aconitum carmichaelii	90.526	95	1	2	364748	364834	365751	365657	2.2e-25	119
Aconitum carmichaelii	Aconitum carmichaelii	98.507	67	1	0	393752	393818	375521	375455	2.2e-25	119
Aconitum carmichaelii	Aconitum carmichaelii	98.507	67	1	0	70073	70139	375455	375521	2.2e-25	119
Aconitum carmichaelii	Aconitum carmichaelii	98.507	67	1	0	375455	375521	393818	393752	2.2e-25	119
Aconitum carmichaelii	Aconitum carmichaelii	98.507	67	1	0	218775	218841	399585	399651	2.2e-25	119
Aconitum carmichaelii	Aconitum carmichaelii	93.671	79	5	0	66172	66250	417731	417809	2.2e-25	119
Aconitum carmichaelii	Aconitum carmichaelii	91.209	91	0	2	286735	286821	11968	11882	7.92e-25	117
Aconitum carmichaelii	Aconitum carmichaelii	91.011	89	4	1	288471	288555	11982	11894	7.92e-25	117
Aconitum carmichaelii	Aconitum carmichaelii	91.011	89	4	1	288471	288555	29269	29181	7.92e-25	117
Aconitum carmichaelii	Aconitum carmichaelii	100	63	0	0	258296	258358	35157	35219	7.92e-25	117
Aconitum carmichaelii	Aconitum carmichaelii	100	63	0	0	69831	69893	35219	35157	7.92e-25	117
Aconitum carmichaelii	Aconitum carmichaelii	100	63	0	0	393998	394060	35157	35219	7.92e-25	117
Aconitum carmichaelii	Aconitum carmichaelii	98.485	66	1	0	353466	353531	35242	35177	7.92e-25	117
Aconitum carmichaelii	Aconitum carmichaelii	91.011	89	4	2	288471	288555	44414	44502	7.92e-25	117
Aconitum carmichaelii	Aconitum carmichaelii	80.328	183	13	14	159617	159793	66788	66953	7.92e-25	117
Aconitum carmichaelii	Aconitum carmichaelii	80.328	183	13	14	339994	340170	66788	66953	7.92e-25	117
Aconitum carmichaelii	Aconitum carmichaelii	100	63	0	0	77256	77318	69831	69893	7.92e-25	117
Aconitum carmichaelii	Aconitum carmichaelii	100	63	0	0	182796	182858	69831	69893	7.92e-25	117
Aconitum carmichaelii	Aconitum carmichaelii	100	63	0	0	246251	246313	69831	69893	7.92e-25	117
Aconitum carmichaelii	Aconitum carmichaelii	100	63	0	0	35157	35219	69893	69831	7.92e-25	117
Aconitum carmichaelii	Aconitum carmichaelii	100	63	0	0	396432	396494	69948	70010	7.92e-25	117
Aconitum carmichaelii	Aconitum carmichaelii	95.89	73	2	1	81760	81831	71484	71556	7.92e-25	117
Aconitum carmichaelii	Aconitum carmichaelii	98.485	66	1	0	353466	353531	77233	77298	7.92e-25	117
Aconitum carmichaelii	Aconitum carmichaelii	100	63	0	0	393998	394060	77318	77256	7.92e-25	117
Aconitum carmichaelii	Aconitum carmichaelii	100	63	0	0	69831	69893	77256	77318	7.92e-25	117
Aconitum carmichaelii	Aconitum carmichaelii	100	63	0	0	258296	258358	77318	77256	7.92e-25	117
Aconitum carmichaelii	Aconitum carmichaelii	95.89	73	2	1	71484	71556	81760	81831	7.92e-25	117
Aconitum carmichaelii	Aconitum carmichaelii	91.011	89	4	2	288471	288555	89295	89383	7.92e-25	117
Aconitum carmichaelii	Aconitum carmichaelii	91.011	89	4	2	288471	288555	94139	94051	7.92e-25	117
Aconitum carmichaelii	Aconitum carmichaelii	88.776	98	7	4	363371	363466	136221	136126	7.92e-25	117
Aconitum carmichaelii	Aconitum carmichaelii	80.328	183	13	14	66788	66953	159617	159793	7.92e-25	117
Aconitum carmichaelii	Aconitum carmichaelii	91.011	89	4	2	288471	288555	182741	182653	7.92e-25	117
Aconitum carmichaelii	Aconitum carmichaelii	100	63	0	0	69831	69893	182796	182858	7.92e-25	117
Aconitum carmichaelii	Aconitum carmichaelii	100	63	0	0	258296	258358	182858	182796	7.92e-25	117
Aconitum carmichaelii	Aconitum carmichaelii	100	63	0	0	396432	396494	188274	188336	7.92e-25	117
Aconitum carmichaelii	Aconitum carmichaelii	91.011	89	4	2	288471	288555	200294	200382	7.92e-25	117
Aconitum carmichaelii	Aconitum carmichaelii	100	63	0	0	69831	69893	246251	246313	7.92e-25	117
Aconitum carmichaelii	Aconitum carmichaelii	100	63	0	0	258296	258358	246313	246251	7.92e-25	117
Aconitum carmichaelii	Aconitum carmichaelii	100	63	0	0	35157	35219	258296	258358	7.92e-25	117
Aconitum carmichaelii	Aconitum carmichaelii	100	63	0	0	246251	246313	258358	258296	7.92e-25	117
Aconitum carmichaelii	Aconitum carmichaelii	100	63	0	0	182796	182858	258358	258296	7.92e-25	117
Aconitum carmichaelii	Aconitum carmichaelii	100	63	0	0	77256	77318	258358	258296	7.92e-25	117
Aconitum carmichaelii	Aconitum carmichaelii	91.86	86	3	1	289903	289984	261142	261057	7.92e-25	117
Aconitum carmichaelii	Aconitum carmichaelii	91.011	89	4	2	288471	288555	288212	288300	7.92e-25	117
Aconitum carmichaelii	Aconitum carmichaelii	91.011	89	4	2	44414	44502	288471	288555	7.92e-25	117
Aconitum carmichaelii	Aconitum carmichaelii	91.011	89	4	2	356503	356591	288555	288471	7.92e-25	117
Aconitum carmichaelii	Aconitum carmichaelii	91.011	89	4	2	89295	89383	288471	288555	7.92e-25	117
Aconitum carmichaelii	Aconitum carmichaelii	91.011	89	4	2	200294	200382	288471	288555	7.92e-25	117
Aconitum carmichaelii	Aconitum carmichaelii	91.011	89	4	2	182653	182741	288555	288471	7.92e-25	117
Aconitum carmichaelii	Aconitum carmichaelii	91.011	89	4	2	288212	288300	288471	288555	7.92e-25	117
Aconitum carmichaelii	Aconitum carmichaelii	91.011	89	4	2	94051	94139	288555	288471	7.92e-25	117
Aconitum carmichaelii	Aconitum carmichaelii	91.011	89	4	1	29181	29269	288555	288471	7.92e-25	117
Aconitum carmichaelii	Aconitum carmichaelii	94.667	75	4	0	391018	391092	288556	288482	7.92e-25	117
Aconitum carmichaelii	Aconitum carmichaelii	92.771	83	2	1	261060	261142	289981	289903	7.92e-25	117
Aconitum carmichaelii	Aconitum carmichaelii	80.328	183	13	14	66788	66953	339994	340170	7.92e-25	117
Aconitum carmichaelii	Aconitum carmichaelii	98.485	66	1	0	77233	77298	353466	353531	7.92e-25	117
Aconitum carmichaelii	Aconitum carmichaelii	98.485	66	1	0	375353	375418	353466	353531	7.92e-25	117
Aconitum carmichaelii	Aconitum carmichaelii	98.485	66	1	0	35177	35242	353531	353466	7.92e-25	117
Aconitum carmichaelii	Aconitum carmichaelii	91.011	89	4	2	288471	288555	356591	356503	7.92e-25	117
Aconitum carmichaelii	Aconitum carmichaelii	95.89	73	1	2	396191	396261	359114	359186	7.92e-25	117
Aconitum carmichaelii	Aconitum carmichaelii	88.776	98	7	4	363371	363466	359230	359325	7.92e-25	117
Aconitum carmichaelii	Aconitum carmichaelii	88.776	98	7	4	136126	136221	363466	363371	7.92e-25	117
Aconitum carmichaelii	Aconitum carmichaelii	88.776	98	7	4	359230	359325	363371	363466	7.92e-25	117
Aconitum carmichaelii	Aconitum carmichaelii	78.07	228	20	19	391019	391239	375268	375472	7.92e-25	117
Aconitum carmichaelii	Aconitum carmichaelii	98.485	66	1	0	353466	353531	375353	375418	7.92e-25	117
Aconitum carmichaelii	Aconitum carmichaelii	94.667	75	4	0	288482	288556	391092	391018	7.92e-25	117
Aconitum carmichaelii	Aconitum carmichaelii	78.07	228	20	19	375268	375472	391019	391239	7.92e-25	117
Aconitum carmichaelii	Aconitum carmichaelii	94.805	77	0	1	396422	396494	391124	391200	7.92e-25	117
Aconitum carmichaelii	Aconitum carmichaelii	100	63	0	0	396432	396494	393943	393881	7.92e-25	117
Aconitum carmichaelii	Aconitum carmichaelii	100	63	0	0	35157	35219	393998	394060	7.92e-25	117
Aconitum carmichaelii	Aconitum carmichaelii	100	63	0	0	77256	77318	394060	393998	7.92e-25	117
Aconitum carmichaelii	Aconitum carmichaelii	95.89	73	1	2	359114	359186	396191	396261	7.92e-25	117
Aconitum carmichaelii	Aconitum carmichaelii	94.805	77	0	1	391124	391200	396422	396494	7.92e-25	117
Aconitum carmichaelii	Aconitum carmichaelii	100	63	0	0	393881	393943	396494	396432	7.92e-25	117
Aconitum carmichaelii	Aconitum carmichaelii	100	63	0	0	69948	70010	396432	396494	7.92e-25	117
Aconitum carmichaelii	Aconitum carmichaelii	100	63	0	0	188274	188336	396432	396494	7.92e-25	117
Aconitum carmichaelii	Aconitum carmichaelii	94.595	74	4	0	288482	288555	6265	6338	2.85e-24	115
Aconitum carmichaelii	Aconitum carmichaelii	94.595	74	4	0	288482	288555	10999	10926	2.85e-24	115
Aconitum carmichaelii	Aconitum carmichaelii	90.426	94	0	3	289124	289208	30179	30086	2.85e-24	115
Aconitum carmichaelii	Aconitum carmichaelii	81.098	164	14	7	136050	136204	69882	70037	2.85e-24	115
Aconitum carmichaelii	Aconitum carmichaelii	94.595	74	4	0	288482	288555	136065	135992	2.85e-24	115
Aconitum carmichaelii	Aconitum carmichaelii	81.098	164	14	7	393854	394009	136204	136050	2.85e-24	115
Aconitum carmichaelii	Aconitum carmichaelii	81.098	164	14	7	69882	70037	136050	136204	2.85e-24	115
Aconitum carmichaelii	Aconitum carmichaelii	81.098	164	14	7	188208	188363	136050	136204	2.85e-24	115
Aconitum carmichaelii	Aconitum carmichaelii	81.098	164	14	7	136050	136204	188208	188363	2.85e-24	115
Aconitum carmichaelii	Aconitum carmichaelii	94.595	74	4	0	6265	6338	288482	288555	2.85e-24	115
Aconitum carmichaelii	Aconitum carmichaelii	94.595	74	4	0	308891	308964	288555	288482	2.85e-24	115
Aconitum carmichaelii	Aconitum carmichaelii	94.595	74	4	0	135992	136065	288555	288482	2.85e-24	115
Aconitum carmichaelii	Aconitum carmichaelii	94.595	74	4	0	359397	359470	288482	288555	2.85e-24	115
Aconitum carmichaelii	Aconitum carmichaelii	94.595	74	4	0	10926	10999	288555	288482	2.85e-24	115
Aconitum carmichaelii	Aconitum carmichaelii	90.426	94	0	3	30086	30179	289208	289124	2.85e-24	115
Aconitum carmichaelii	Aconitum carmichaelii	94.595	74	4	0	288482	288555	308964	308891	2.85e-24	115
Aconitum carmichaelii	Aconitum carmichaelii	94.595	74	4	0	288482	288555	359397	359470	2.85e-24	115
Aconitum carmichaelii	Aconitum carmichaelii	81.098	164	14	7	136050	136204	394009	393854	2.85e-24	115
Aconitum carmichaelii	Aconitum carmichaelii	94.667	75	0	1	396344	396414	1342	1268	1.02e-23	113
Aconitum carmichaelii	Aconitum carmichaelii	94.667	75	0	1	289911	289981	1342	1268	1.02e-23	113
Aconitum carmichaelii	Aconitum carmichaelii	94.667	75	0	1	188081	188151	1342	1268	1.02e-23	113
Aconitum carmichaelii	Aconitum carmichaelii	94.667	75	0	1	258460	258530	1268	1342	1.02e-23	113
Aconitum carmichaelii	Aconitum carmichaelii	94.667	75	0	1	69659	69729	1342	1268	1.02e-23	113
Aconitum carmichaelii	Aconitum carmichaelii	92.593	81	2	1	261060	261140	69729	69653	1.02e-23	113
Aconitum carmichaelii	Aconitum carmichaelii	94.667	75	0	1	1268	1342	69729	69659	1.02e-23	113
Aconitum carmichaelii	Aconitum carmichaelii	94.595	74	2	2	250306	250379	70167	70238	1.02e-23	113
Aconitum carmichaelii	Aconitum carmichaelii	94.667	75	0	1	1268	1342	188151	188081	1.02e-23	113
Aconitum carmichaelii	Aconitum carmichaelii	94.595	74	2	2	70167	70238	250306	250379	1.02e-23	113
Aconitum carmichaelii	Aconitum carmichaelii	92.593	81	2	1	261057	261137	258457	258533	1.02e-23	113
Aconitum carmichaelii	Aconitum carmichaelii	94.667	75	0	1	1268	1342	258460	258530	1.02e-23	113
Aconitum carmichaelii	Aconitum carmichaelii	92.593	81	2	1	258457	258533	261057	261137	1.02e-23	113
Aconitum carmichaelii	Aconitum carmichaelii	92.593	81	2	1	69656	69732	261137	261057	1.02e-23	113
Aconitum carmichaelii	Aconitum carmichaelii	90.805	87	4	2	378781	378867	288473	288555	1.02e-23	113
Aconitum carmichaelii	Aconitum carmichaelii	90.805	87	4	2	394095	394181	288473	288555	1.02e-23	113
Aconitum carmichaelii	Aconitum carmichaelii	95.714	70	3	0	394009	394078	289296	289227	1.02e-23	113
Aconitum carmichaelii	Aconitum carmichaelii	94.667	75	0	1	1268	1342	289981	289911	1.02e-23	113
Aconitum carmichaelii	Aconitum carmichaelii	94.667	75	0	1	353457	353531	290072	290142	1.02e-23	113
Aconitum carmichaelii	Aconitum carmichaelii	90	90	5	3	300496	300583	299934	300021	1.02e-23	113
Aconitum carmichaelii	Aconitum carmichaelii	90	90	5	3	299934	300021	300496	300583	1.02e-23	113
Aconitum carmichaelii	Aconitum carmichaelii	94.667	75	0	1	290072	290142	353457	353531	1.02e-23	113
Aconitum carmichaelii	Aconitum carmichaelii	92.5	80	4	1	355611	355690	377436	377513	1.02e-23	113
Aconitum carmichaelii	Aconitum carmichaelii	90.805	87	4	2	288473	288555	378781	378867	1.02e-23	113
Aconitum carmichaelii	Aconitum carmichaelii	97.015	67	2	0	289230	289296	394075	394009	1.02e-23	113
Aconitum carmichaelii	Aconitum carmichaelii	90.805	87	4	2	288473	288555	394095	394181	1.02e-23	113
Aconitum carmichaelii	Aconitum carmichaelii	94.667	75	0	1	1268	1342	396414	396344	1.02e-23	113
Aconitum carmichaelii	Aconitum carmichaelii	88	100	4	5	290105	290203	6192	6100	3.68e-23	111
Aconitum carmichaelii	Aconitum carmichaelii	87.755	98	8	3	290105	290201	11056	11150	3.68e-23	111
Aconitum carmichaelii	Aconitum carmichaelii	88	100	5	5	288798	288890	15840	15741	3.68e-23	111
Aconitum carmichaelii	Aconitum carmichaelii	100	60	0	0	290083	290142	30173	30114	3.68e-23	111
Aconitum carmichaelii	Aconitum carmichaelii	100	60	0	0	246234	246293	30173	30114	3.68e-23	111
Aconitum carmichaelii	Aconitum carmichaelii	100	60	0	0	182779	182838	30173	30114	3.68e-23	111
Aconitum carmichaelii	Aconitum carmichaelii	100	60	0	0	258570	258629	70169	70228	3.68e-23	111
Aconitum carmichaelii	Aconitum carmichaelii	100	60	0	0	182779	182838	71527	71586	3.68e-23	111
Aconitum carmichaelii	Aconitum carmichaelii	100	60	0	0	246234	246293	71527	71586	3.68e-23	111
Aconitum carmichaelii	Aconitum carmichaelii	100	60	0	0	290083	290142	71527	71586	3.68e-23	111
Aconitum carmichaelii	Aconitum carmichaelii	100	60	0	0	359230	359289	81899	81840	3.68e-23	111
Aconitum carmichaelii	Aconitum carmichaelii	100	60	0	0	136162	136221	81840	81899	3.68e-23	111
Aconitum carmichaelii	Aconitum carmichaelii	100	60	0	0	81840	81899	136162	136221	3.68e-23	111
Aconitum carmichaelii	Aconitum carmichaelii	100	60	0	0	290083	290142	156328	156269	3.68e-23	111
Aconitum carmichaelii	Aconitum carmichaelii	100	60	0	0	246234	246293	156328	156269	3.68e-23	111
Aconitum carmichaelii	Aconitum carmichaelii	100	60	0	0	182779	182838	156328	156269	3.68e-23	111
Aconitum carmichaelii	Aconitum carmichaelii	100	60	0	0	182776	182835	160187	160246	3.68e-23	111
Aconitum carmichaelii	Aconitum carmichaelii	100	60	0	0	246231	246290	160187	160246	3.68e-23	111
Aconitum carmichaelii	Aconitum carmichaelii	88	100	5	5	288798	288890	172204	172303	3.68e-23	111
Aconitum carmichaelii	Aconitum carmichaelii	100	60	0	0	160187	160246	182776	182835	3.68e-23	111
Aconitum carmichaelii	Aconitum carmichaelii	100	60	0	0	340564	340623	182776	182835	3.68e-23	111
Aconitum carmichaelii	Aconitum carmichaelii	100	60	0	0	71527	71586	182779	182838	3.68e-23	111
Aconitum carmichaelii	Aconitum carmichaelii	100	60	0	0	336646	336705	182838	182779	3.68e-23	111
Aconitum carmichaelii	Aconitum carmichaelii	100	60	0	0	156269	156328	182838	182779	3.68e-23	111
Aconitum carmichaelii	Aconitum carmichaelii	100	60	0	0	353472	353531	182779	182838	3.68e-23	111
Aconitum carmichaelii	Aconitum carmichaelii	100	60	0	0	30114	30173	182838	182779	3.68e-23	111
Aconitum carmichaelii	Aconitum carmichaelii	88	100	5	5	288798	288890	242431	242332	3.68e-23	111
Aconitum carmichaelii	Aconitum carmichaelii	100	60	0	0	160187	160246	246231	246290	3.68e-23	111
Aconitum carmichaelii	Aconitum carmichaelii	100	60	0	0	340564	340623	246231	246290	3.68e-23	111
Aconitum carmichaelii	Aconitum carmichaelii	100	60	0	0	71527	71586	246234	246293	3.68e-23	111
Aconitum carmichaelii	Aconitum carmichaelii	100	60	0	0	336646	336705	246293	246234	3.68e-23	111
Aconitum carmichaelii	Aconitum carmichaelii	100	60	0	0	156269	156328	246293	246234	3.68e-23	111
Aconitum carmichaelii	Aconitum carmichaelii	100	60	0	0	353472	353531	246234	246293	3.68e-23	111
Aconitum carmichaelii	Aconitum carmichaelii	100	60	0	0	30114	30173	246293	246234	3.68e-23	111
Aconitum carmichaelii	Aconitum carmichaelii	100	60	0	0	70169	70228	258570	258629	3.68e-23	111
Aconitum carmichaelii	Aconitum carmichaelii	87.755	98	8	3	375381	375477	286675	286581	3.68e-23	111
Aconitum carmichaelii	Aconitum carmichaelii	88	100	5	5	172204	172303	288798	288890	3.68e-23	111
Aconitum carmichaelii	Aconitum carmichaelii	88	100	5	5	242332	242431	288890	288798	3.68e-23	111
Aconitum carmichaelii	Aconitum carmichaelii	88	100	5	5	15741	15840	288890	288798	3.68e-23	111
Aconitum carmichaelii	Aconitum carmichaelii	88	100	5	5	420682	420781	288798	288890	3.68e-23	111
Aconitum carmichaelii	Aconitum carmichaelii	100	60	0	0	71527	71586	290083	290142	3.68e-23	111
Aconitum carmichaelii	Aconitum carmichaelii	100	60	0	0	336646	336705	290142	290083	3.68e-23	111
Aconitum carmichaelii	Aconitum carmichaelii	100	60	0	0	156269	156328	290142	290083	3.68e-23	111
Aconitum carmichaelii	Aconitum carmichaelii	100	60	0	0	30114	30173	290142	290083	3.68e-23	111
Aconitum carmichaelii	Aconitum carmichaelii	88	100	4	5	6100	6192	290203	290105	3.68e-23	111
Aconitum carmichaelii	Aconitum carmichaelii	87.755	98	8	3	11056	11150	290105	290201	3.68e-23	111
Aconitum carmichaelii	Aconitum carmichaelii	87.755	98	8	3	309021	309115	290105	290201	3.68e-23	111
Aconitum carmichaelii	Aconitum carmichaelii	87.755	98	8	3	290105	290201	309021	309115	3.68e-23	111
Aconitum carmichaelii	Aconitum carmichaelii	87.755	98	8	3	375381	375477	309021	309115	3.68e-23	111
Aconitum carmichaelii	Aconitum carmichaelii	100	60	0	0	290083	290142	336705	336646	3.68e-23	111
Aconitum carmichaelii	Aconitum carmichaelii	100	60	0	0	246234	246293	336705	336646	3.68e-23	111
Aconitum carmichaelii	Aconitum carmichaelii	100	60	0	0	182779	182838	336705	336646	3.68e-23	111
Aconitum carmichaelii	Aconitum carmichaelii	100	60	0	0	182776	182835	340564	340623	3.68e-23	111
Aconitum carmichaelii	Aconitum carmichaelii	100	60	0	0	246231	246290	340564	340623	3.68e-23	111
Aconitum carmichaelii	Aconitum carmichaelii	100	60	0	0	182779	182838	353472	353531	3.68e-23	111
Aconitum carmichaelii	Aconitum carmichaelii	100	60	0	0	246234	246293	353472	353531	3.68e-23	111
Aconitum carmichaelii	Aconitum carmichaelii	100	60	0	0	81840	81899	359289	359230	3.68e-23	111
Aconitum carmichaelii	Aconitum carmichaelii	87.755	98	8	3	286581	286675	375477	375381	3.68e-23	111
Aconitum carmichaelii	Aconitum carmichaelii	87.755	98	8	3	309021	309115	375381	375477	3.68e-23	111
Aconitum carmichaelii	Aconitum carmichaelii	88	100	5	5	288798	288890	420682	420781	3.68e-23	111
Aconitum carmichaelii	Aconitum carmichaelii	93.421	76	1	1	391018	391089	1343	1268	1.32e-22	110
Aconitum carmichaelii	Aconitum carmichaelii	90.805	87	0	2	286735	286817	29255	29173	1.32e-22	110
Aconitum carmichaelii	Aconitum carmichaelii	90.805	87	0	2	365545	365627	29173	29255	1.32e-22	110
Aconitum carmichaelii	Aconitum carmichaelii	100	59	0	0	81842	81900	66846	66788	1.32e-22	110
Aconitum carmichaelii	Aconitum carmichaelii	100	59	0	0	183644	183702	81842	81900	1.32e-22	110
Aconitum carmichaelii	Aconitum carmichaelii	100	59	0	0	66788	66846	81900	81842	1.32e-22	110
Aconitum carmichaelii	Aconitum carmichaelii	98.387	62	1	0	135356	135417	121114	121175	1.32e-22	110
Aconitum carmichaelii	Aconitum carmichaelii	98.387	62	1	0	121114	121175	135356	135417	1.32e-22	110
Aconitum carmichaelii	Aconitum carmichaelii	100	59	0	0	311627	311685	159617	159675	1.32e-22	110
Aconitum carmichaelii	Aconitum carmichaelii	87.129	101	7	5	290105	290203	183607	183703	1.32e-22	110
Aconitum carmichaelii	Aconitum carmichaelii	100	59	0	0	81842	81900	183644	183702	1.32e-22	110
Aconitum carmichaelii	Aconitum carmichaelii	90.698	86	2	1	30094	30179	258370	258449	1.32e-22	110
Aconitum carmichaelii	Aconitum carmichaelii	90	90	1	2	29173	29258	286817	286732	1.32e-22	110
Aconitum carmichaelii	Aconitum carmichaelii	87.129	101	7	5	183607	183703	290105	290203	1.32e-22	110
Aconitum carmichaelii	Aconitum carmichaelii	100	59	0	0	159617	159675	311627	311685	1.32e-22	110
Aconitum carmichaelii	Aconitum carmichaelii	100	59	0	0	339994	340052	311627	311685	1.32e-22	110
Aconitum carmichaelii	Aconitum carmichaelii	100	59	0	0	363370	363428	311627	311685	1.32e-22	110
Aconitum carmichaelii	Aconitum carmichaelii	100	59	0	0	311627	311685	339994	340052	1.32e-22	110
Aconitum carmichaelii	Aconitum carmichaelii	100	59	0	0	311627	311685	363370	363428	1.32e-22	110
Aconitum carmichaelii	Aconitum carmichaelii	90.805	87	0	2	29173	29255	365545	365627	1.32e-22	110
Aconitum carmichaelii	Aconitum carmichaelii	92.405	79	2	1	1268	1346	391089	391015	1.32e-22	110
Aconitum carmichaelii	Aconitum carmichaelii	93.333	75	1	1	6268	6338	1268	1342	4.77e-22	108
Aconitum carmichaelii	Aconitum carmichaelii	93.333	75	1	1	308891	308961	1342	1268	4.77e-22	108
Aconitum carmichaelii	Aconitum carmichaelii	93.333	75	1	1	135992	136062	1342	1268	4.77e-22	108
Aconitum carmichaelii	Aconitum carmichaelii	93.333	75	1	1	359400	359470	1268	1342	4.77e-22	108
Aconitum carmichaelii	Aconitum carmichaelii	93.333	75	1	1	10926	10996	1342	1268	4.77e-22	108
Aconitum carmichaelii	Aconitum carmichaelii	87.755	98	4	5	375381	375477	6192	6102	4.77e-22	108
Aconitum carmichaelii	Aconitum carmichaelii	93.333	75	1	1	1268	1342	6268	6338	4.77e-22	108
Aconitum carmichaelii	Aconitum carmichaelii	93.333	75	1	1	1268	1342	10996	10926	4.77e-22	108
Aconitum carmichaelii	Aconitum carmichaelii	100	58	0	0	81842	81899	11093	11150	4.77e-22	108
Aconitum carmichaelii	Aconitum carmichaelii	93.333	75	1	1	391019	391089	11894	11968	4.77e-22	108
Aconitum carmichaelii	Aconitum carmichaelii	93.333	75	1	1	391019	391089	29181	29255	4.77e-22	108
Aconitum carmichaelii	Aconitum carmichaelii	92.308	78	2	1	391019	391092	44502	44425	4.77e-22	108
Aconitum carmichaelii	Aconitum carmichaelii	87	100	7	5	290105	290202	66883	66788	4.77e-22	108
Aconitum carmichaelii	Aconitum carmichaelii	90.361	83	6	2	78576	78657	67820	67739	4.77e-22	108
Aconitum carmichaelii	Aconitum carmichaelii	90.361	83	6	2	67739	67820	78657	78576	4.77e-22	108
Aconitum carmichaelii	Aconitum carmichaelii	100	58	0	0	11093	11150	81842	81899	4.77e-22	108
Aconitum carmichaelii	Aconitum carmichaelii	100	58	0	0	286581	286638	81899	81842	4.77e-22	108
Aconitum carmichaelii	Aconitum carmichaelii	100	58	0	0	309058	309115	81842	81899	4.77e-22	108
Aconitum carmichaelii	Aconitum carmichaelii	92.308	78	2	1	391019	391092	89383	89306	4.77e-22	108
Aconitum carmichaelii	Aconitum carmichaelii	93.333	75	1	1	391019	391089	94051	94125	4.77e-22	108
Aconitum carmichaelii	Aconitum carmichaelii	93.333	75	1	1	1268	1342	136062	135992	4.77e-22	108
Aconitum carmichaelii	Aconitum carmichaelii	91.463	82	1	3	375340	375415	160165	160246	4.77e-22	108
Aconitum carmichaelii	Aconitum carmichaelii	93.333	75	1	1	391019	391089	182653	182727	4.77e-22	108
Aconitum carmichaelii	Aconitum carmichaelii	92.308	78	2	1	391019	391092	200382	200305	4.77e-22	108
Aconitum carmichaelii	Aconitum carmichaelii	93.333	75	1	1	391019	391089	246108	246182	4.77e-22	108
Aconitum carmichaelii	Aconitum carmichaelii	100	58	0	0	81842	81899	286638	286581	4.77e-22	108
Aconitum carmichaelii	Aconitum carmichaelii	92.308	78	2	1	391019	391092	288300	288223	4.77e-22	108
Aconitum carmichaelii	Aconitum carmichaelii	87	100	7	5	66788	66883	290202	290105	4.77e-22	108
Aconitum carmichaelii	Aconitum carmichaelii	93.333	75	1	1	1268	1342	308961	308891	4.77e-22	108
Aconitum carmichaelii	Aconitum carmichaelii	100	58	0	0	81842	81899	309058	309115	4.77e-22	108
Aconitum carmichaelii	Aconitum carmichaelii	91.463	82	1	3	375340	375415	340542	340623	4.77e-22	108
Aconitum carmichaelii	Aconitum carmichaelii	93.333	75	1	1	391019	391089	356503	356577	4.77e-22	108
Aconitum carmichaelii	Aconitum carmichaelii	93.333	75	1	1	1268	1342	359400	359470	4.77e-22	108
Aconitum carmichaelii	Aconitum carmichaelii	90	90	0	5	89211	89291	363504	363415	4.77e-22	108
Aconitum carmichaelii	Aconitum carmichaelii	88.172	93	7	3	375381	375472	365687	365776	4.77e-22	108
Aconitum carmichaelii	Aconitum carmichaelii	91.463	82	1	3	160165	160246	375340	375415	4.77e-22	108
Aconitum carmichaelii	Aconitum carmichaelii	91.463	82	1	3	340542	340623	375340	375415	4.77e-22	108
Aconitum carmichaelii	Aconitum carmichaelii	87.755	98	4	5	6102	6192	375477	375381	4.77e-22	108
Aconitum carmichaelii	Aconitum carmichaelii	88.172	93	7	3	365687	365776	375381	375472	4.77e-22	108
Aconitum carmichaelii	Aconitum carmichaelii	92.308	78	2	1	391019	391092	378867	378790	4.77e-22	108
Aconitum carmichaelii	Aconitum carmichaelii	93.333	75	1	1	11894	11968	391019	391089	4.77e-22	108
Aconitum carmichaelii	Aconitum carmichaelii	93.333	75	1	1	29181	29255	391019	391089	4.77e-22	108
Aconitum carmichaelii	Aconitum carmichaelii	93.333	75	1	1	394107	394181	391089	391019	4.77e-22	108
Aconitum carmichaelii	Aconitum carmichaelii	93.333	75	1	1	378793	378867	391089	391019	4.77e-22	108
Aconitum carmichaelii	Aconitum carmichaelii	93.333	75	1	1	94051	94125	391019	391089	4.77e-22	108
Aconitum carmichaelii	Aconitum carmichaelii	93.333	75	1	1	288226	288300	391089	391019	4.77e-22	108
Aconitum carmichaelii	Aconitum carmichaelii	93.333	75	1	1	182653	182727	391019	391089	4.77e-22	108
Aconitum carmichaelii	Aconitum carmichaelii	93.333	75	1	1	200308	200382	391089	391019	4.77e-22	108
Aconitum carmichaelii	Aconitum carmichaelii	93.333	75	1	1	246108	246182	391019	391089	4.77e-22	108
Aconitum carmichaelii	Aconitum carmichaelii	93.333	75	1	1	89309	89383	391089	391019	4.77e-22	108
Aconitum carmichaelii	Aconitum carmichaelii	93.333	75	1	1	356503	356577	391019	391089	4.77e-22	108
Aconitum carmichaelii	Aconitum carmichaelii	93.333	75	1	1	44428	44502	391089	391019	4.77e-22	108
Aconitum carmichaelii	Aconitum carmichaelii	92.308	78	2	1	391019	391092	394181	394104	4.77e-22	108
Aconitum carmichaelii	Aconitum carmichaelii	96.825	63	2	0	340567	340629	35236	35174	1.71e-21	106
Aconitum carmichaelii	Aconitum carmichaelii	96.825	63	2	0	160190	160252	35236	35174	1.71e-21	106
Aconitum carmichaelii	Aconitum carmichaelii	98.333	60	1	0	311626	311685	66787	66846	1.71e-21	106
Aconitum carmichaelii	Aconitum carmichaelii	86.869	99	7	5	375381	375477	66883	66789	1.71e-21	106
Aconitum carmichaelii	Aconitum carmichaelii	100	57	0	0	160190	160246	71527	71583	1.71e-21	106
Aconitum carmichaelii	Aconitum carmichaelii	100	57	0	0	340567	340623	71527	71583	1.71e-21	106
Aconitum carmichaelii	Aconitum carmichaelii	100	57	0	0	160190	160246	77239	77295	1.71e-21	106
Aconitum carmichaelii	Aconitum carmichaelii	100	57	0	0	340567	340623	77239	77295	1.71e-21	106
Aconitum carmichaelii	Aconitum carmichaelii	95.455	66	3	0	311624	311689	136225	136160	1.71e-21	106
Aconitum carmichaelii	Aconitum carmichaelii	100	57	0	0	340567	340623	156328	156272	1.71e-21	106
Aconitum carmichaelii	Aconitum carmichaelii	100	57	0	0	160190	160246	156328	156272	1.71e-21	106
Aconitum carmichaelii	Aconitum carmichaelii	98.333	60	1	0	30133	30192	159705	159764	1.71e-21	106
Aconitum carmichaelii	Aconitum carmichaelii	98.333	60	1	0	353453	353512	159764	159705	1.71e-21	106
Aconitum carmichaelii	Aconitum carmichaelii	100	57	0	0	71527	71583	160190	160246	1.71e-21	106
Aconitum carmichaelii	Aconitum carmichaelii	100	57	0	0	77239	77295	160190	160246	1.71e-21	106
Aconitum carmichaelii	Aconitum carmichaelii	100	57	0	0	336649	336705	160246	160190	1.71e-21	106
Aconitum carmichaelii	Aconitum carmichaelii	100	57	0	0	156272	156328	160246	160190	1.71e-21	106
Aconitum carmichaelii	Aconitum carmichaelii	100	57	0	0	35180	35236	160246	160190	1.71e-21	106
Aconitum carmichaelii	Aconitum carmichaelii	86.869	99	7	5	375381	375477	183607	183701	1.71e-21	106
Aconitum carmichaelii	Aconitum carmichaelii	98.333	60	1	0	363369	363428	183703	183644	1.71e-21	106
Aconitum carmichaelii	Aconitum carmichaelii	92.308	78	0	1	375341	375418	289112	289183	1.71e-21	106
Aconitum carmichaelii	Aconitum carmichaelii	95.455	66	3	0	136160	136225	311689	311624	1.71e-21	106
Aconitum carmichaelii	Aconitum carmichaelii	95.455	66	3	0	359226	359291	311624	311689	1.71e-21	106
Aconitum carmichaelii	Aconitum carmichaelii	98.333	60	1	0	66787	66846	311626	311685	1.71e-21	106
Aconitum carmichaelii	Aconitum carmichaelii	100	57	0	0	340567	340623	336705	336649	1.71e-21	106
Aconitum carmichaelii	Aconitum carmichaelii	100	57	0	0	160190	160246	336705	336649	1.71e-21	106
Aconitum carmichaelii	Aconitum carmichaelii	98.333	60	1	0	30133	30192	340082	340141	1.71e-21	106
Aconitum carmichaelii	Aconitum carmichaelii	98.333	60	1	0	353453	353512	340141	340082	1.71e-21	106
Aconitum carmichaelii	Aconitum carmichaelii	100	57	0	0	71527	71583	340567	340623	1.71e-21	106
Aconitum carmichaelii	Aconitum carmichaelii	100	57	0	0	77239	77295	340567	340623	1.71e-21	106
Aconitum carmichaelii	Aconitum carmichaelii	100	57	0	0	336649	336705	340623	340567	1.71e-21	106
Aconitum carmichaelii	Aconitum carmichaelii	100	57	0	0	156272	156328	340623	340567	1.71e-21	106
Aconitum carmichaelii	Aconitum carmichaelii	100	57	0	0	35180	35236	340623	340567	1.71e-21	106
Aconitum carmichaelii	Aconitum carmichaelii	95.455	66	3	0	311624	311689	359226	359291	1.71e-21	106
Aconitum carmichaelii	Aconitum carmichaelii	98.333	60	1	0	183644	183703	363428	363369	1.71e-21	106
Aconitum carmichaelii	Aconitum carmichaelii	92.308	78	0	1	289112	289183	375341	375418	1.71e-21	106
Aconitum carmichaelii	Aconitum carmichaelii	86.869	99	7	5	183607	183701	375381	375477	1.71e-21	106
Aconitum carmichaelii	Aconitum carmichaelii	86.869	99	7	5	66789	66883	375477	375381	1.71e-21	106
Aconitum carmichaelii	Aconitum carmichaelii	98.305	59	1	0	81842	81900	6159	6101	6.16e-21	104
Aconitum carmichaelii	Aconitum carmichaelii	89.655	87	1	2	340176	340258	29255	29173	6.16e-21	104
Aconitum carmichaelii	Aconitum carmichaelii	89.655	87	1	2	183449	183531	29173	29255	6.16e-21	104
Aconitum carmichaelii	Aconitum carmichaelii	89.655	87	1	2	159799	159881	29255	29173	6.16e-21	104
Aconitum carmichaelii	Aconitum carmichaelii	98.305	59	1	0	363370	363428	66788	66846	6.16e-21	104
Aconitum carmichaelii	Aconitum carmichaelii	100	56	0	0	250306	250361	67922	67977	6.16e-21	104
Aconitum carmichaelii	Aconitum carmichaelii	98.305	59	1	0	311627	311685	81900	81842	6.16e-21	104
Aconitum carmichaelii	Aconitum carmichaelii	98.305	59	1	0	6101	6159	81900	81842	6.16e-21	104
Aconitum carmichaelii	Aconitum carmichaelii	87.912	91	7	3	392389	392478	135755	135668	6.16e-21	104
Aconitum carmichaelii	Aconitum carmichaelii	88.889	90	2	2	29173	29258	159881	159796	6.16e-21	104
Aconitum carmichaelii	Aconitum carmichaelii	89.655	87	1	2	29173	29255	183449	183531	6.16e-21	104
Aconitum carmichaelii	Aconitum carmichaelii	98.305	59	1	0	311627	311685	183702	183644	6.16e-21	104
Aconitum carmichaelii	Aconitum carmichaelii	100	56	0	0	393669	393724	250361	250306	6.16e-21	104
Aconitum carmichaelii	Aconitum carmichaelii	100	56	0	0	67922	67977	250306	250361	6.16e-21	104
Aconitum carmichaelii	Aconitum carmichaelii	96.774	62	2	0	311624	311685	286577	286638	6.16e-21	104
Aconitum carmichaelii	Aconitum carmichaelii	88.043	92	5	4	391154	391239	290105	290196	6.16e-21	104
Aconitum carmichaelii	Aconitum carmichaelii	96.774	62	2	0	311624	311685	309119	309058	6.16e-21	104
Aconitum carmichaelii	Aconitum carmichaelii	96.774	62	2	0	309058	309119	311685	311624	6.16e-21	104
Aconitum carmichaelii	Aconitum carmichaelii	96.774	62	2	0	183644	183705	311685	311624	6.16e-21	104
Aconitum carmichaelii	Aconitum carmichaelii	96.774	62	2	0	286577	286638	311624	311685	6.16e-21	104
Aconitum carmichaelii	Aconitum carmichaelii	98.305	59	1	0	81842	81900	311685	311627	6.16e-21	104
Aconitum carmichaelii	Aconitum carmichaelii	88.889	90	2	2	29173	29258	340258	340173	6.16e-21	104
Aconitum carmichaelii	Aconitum carmichaelii	98.305	59	1	0	66788	66846	363370	363428	6.16e-21	104
Aconitum carmichaelii	Aconitum carmichaelii	88.043	92	5	4	290105	290196	391154	391239	6.16e-21	104
Aconitum carmichaelii	Aconitum carmichaelii	87.912	91	7	3	135668	135755	392478	392389	6.16e-21	104
Aconitum carmichaelii	Aconitum carmichaelii	100	56	0	0	250306	250361	393724	393669	6.16e-21	104
Aconitum carmichaelii	Aconitum carmichaelii	89.535	86	1	2	258227	258307	6198	6280	2.22e-20	102
Aconitum carmichaelii	Aconitum carmichaelii	100	55	0	0	294716	294770	6620	6566	2.22e-20	102
Aconitum carmichaelii	Aconitum carmichaelii	98.276	58	1	0	363371	363428	11150	11093	2.22e-20	102
Aconitum carmichaelii	Aconitum carmichaelii	98.276	58	1	0	311628	311685	11150	11093	2.22e-20	102
Aconitum carmichaelii	Aconitum carmichaelii	98.276	58	1	0	396255	396312	30282	30225	2.22e-20	102
Aconitum carmichaelii	Aconitum carmichaelii	100	55	0	0	69819	69873	69745	69799	2.22e-20	102
Aconitum carmichaelii	Aconitum carmichaelii	100	55	0	0	258316	258370	69799	69745	2.22e-20	102
Aconitum carmichaelii	Aconitum carmichaelii	100	55	0	0	69745	69799	69819	69873	2.22e-20	102
Aconitum carmichaelii	Aconitum carmichaelii	100	55	0	0	289129	289183	69819	69873	2.22e-20	102
Aconitum carmichaelii	Aconitum carmichaelii	100	55	0	0	250102	250156	78117	78063	2.22e-20	102
Aconitum carmichaelii	Aconitum carmichaelii	98.276	58	1	0	396255	396312	89108	89165	2.22e-20	102
Aconitum carmichaelii	Aconitum carmichaelii	100	55	0	0	78063	78117	250156	250102	2.22e-20	102
Aconitum carmichaelii	Aconitum carmichaelii	96.721	61	2	0	258563	258623	250301	250361	2.22e-20	102
Aconitum carmichaelii	Aconitum carmichaelii	89.535	86	1	2	6198	6280	258227	258307	2.22e-20	102
Aconitum carmichaelii	Aconitum carmichaelii	89.535	86	1	2	260990	261072	258227	258307	2.22e-20	102
Aconitum carmichaelii	Aconitum carmichaelii	89.535	86	1	2	359330	359412	258227	258307	2.22e-20	102
Aconitum carmichaelii	Aconitum carmichaelii	100	55	0	0	289129	289183	258370	258316	2.22e-20	102
Aconitum carmichaelii	Aconitum carmichaelii	100	55	0	0	69745	69799	258370	258316	2.22e-20	102
Aconitum carmichaelii	Aconitum carmichaelii	96.721	61	2	0	250301	250361	258563	258623	2.22e-20	102
Aconitum carmichaelii	Aconitum carmichaelii	89.535	86	1	2	258227	258307	260990	261072	2.22e-20	102
Aconitum carmichaelii	Aconitum carmichaelii	98.276	58	1	0	363371	363428	286581	286638	2.22e-20	102
Aconitum carmichaelii	Aconitum carmichaelii	91.026	78	3	1	288482	288555	286732	286809	2.22e-20	102
Aconitum carmichaelii	Aconitum carmichaelii	91.026	78	3	1	365553	365630	288555	288482	2.22e-20	102
Aconitum carmichaelii	Aconitum carmichaelii	91.026	78	3	1	286732	286809	288482	288555	2.22e-20	102
Aconitum carmichaelii	Aconitum carmichaelii	100	55	0	0	394018	394072	289183	289129	2.22e-20	102
Aconitum carmichaelii	Aconitum carmichaelii	100	55	0	0	69819	69873	289129	289183	2.22e-20	102
Aconitum carmichaelii	Aconitum carmichaelii	100	55	0	0	258316	258370	289183	289129	2.22e-20	102
Aconitum carmichaelii	Aconitum carmichaelii	98.276	58	1	0	6566	6623	294770	294713	2.22e-20	102
Aconitum carmichaelii	Aconitum carmichaelii	98.276	58	1	0	363371	363428	309115	309058	2.22e-20	102
Aconitum carmichaelii	Aconitum carmichaelii	98.276	58	1	0	11093	11150	311685	311628	2.22e-20	102
Aconitum carmichaelii	Aconitum carmichaelii	89.535	86	1	2	258227	258307	359330	359412	2.22e-20	102
Aconitum carmichaelii	Aconitum carmichaelii	98.276	58	1	0	309058	309115	363428	363371	2.22e-20	102
Aconitum carmichaelii	Aconitum carmichaelii	98.276	58	1	0	286581	286638	363371	363428	2.22e-20	102
Aconitum carmichaelii	Aconitum carmichaelii	98.276	58	1	0	11093	11150	363428	363371	2.22e-20	102
Aconitum carmichaelii	Aconitum carmichaelii	91.026	78	3	1	288482	288555	365630	365553	2.22e-20	102
Aconitum carmichaelii	Aconitum carmichaelii	100	55	0	0	289129	289183	394072	394018	2.22e-20	102
Aconitum carmichaelii	Aconitum carmichaelii	98.276	58	1	0	89108	89165	396255	396312	2.22e-20	102
Aconitum carmichaelii	Aconitum carmichaelii	98.276	58	1	0	30225	30282	396312	396255	2.22e-20	102
Aconitum carmichaelii	Aconitum carmichaelii	90.909	77	3	1	288485	288557	1268	1344	7.97e-20	100
Aconitum carmichaelii	Aconitum carmichaelii	92.958	71	2	3	311710	311778	29309	29240	7.97e-20	100
Aconitum carmichaelii	Aconitum carmichaelii	89.412	85	1	3	364748	364824	66819	66903	7.97e-20	100
Aconitum carmichaelii	Aconitum carmichaelii	89.873	79	6	2	391161	391239	81818	81894	7.97e-20	100
Aconitum carmichaelii	Aconitum carmichaelii	89.412	85	1	3	364748	364824	183671	183587	7.97e-20	100
Aconitum carmichaelii	Aconitum carmichaelii	95.238	63	3	0	396545	396607	186776	186714	7.97e-20	100
Aconitum carmichaelii	Aconitum carmichaelii	86.735	98	4	5	396432	396524	261004	260911	7.97e-20	100
Aconitum carmichaelii	Aconitum carmichaelii	98.246	57	1	0	289115	289171	288483	288427	7.97e-20	100
Aconitum carmichaelii	Aconitum carmichaelii	90.909	77	3	1	1268	1344	288485	288557	7.97e-20	100
Aconitum carmichaelii	Aconitum carmichaelii	96.667	60	2	0	288427	288486	289171	289112	7.97e-20	100
Aconitum carmichaelii	Aconitum carmichaelii	94.118	68	1	3	29243	29309	311775	311710	7.97e-20	100
Aconitum carmichaelii	Aconitum carmichaelii	89.412	85	1	2	364748	364824	359260	359344	7.97e-20	100
Aconitum carmichaelii	Aconitum carmichaelii	89.412	85	1	3	66819	66903	364748	364824	7.97e-20	100
Aconitum carmichaelii	Aconitum carmichaelii	89.412	85	1	3	183587	183671	364824	364748	7.97e-20	100
Aconitum carmichaelii	Aconitum carmichaelii	89.412	85	1	2	359260	359344	364748	364824	7.97e-20	100
Aconitum carmichaelii	Aconitum carmichaelii	89.873	79	6	2	81818	81894	391161	391239	7.97e-20	100
Aconitum carmichaelii	Aconitum carmichaelii	86.735	98	4	5	260911	261004	396524	396432	7.97e-20	100
Aconitum carmichaelii	Aconitum carmichaelii	95.238	63	3	0	186714	186776	396607	396545	7.97e-20	100
Aconitum carmichaelii	Aconitum carmichaelii	94.03	67	0	1	396432	396494	6212	6146	2.87e-19	99
Aconitum carmichaelii	Aconitum carmichaelii	95.238	63	2	1	359131	359192	17199	17261	2.87e-19	99
Aconitum carmichaelii	Aconitum carmichaelii	95.161	62	3	0	396545	396606	68698	68637	2.87e-19	99
Aconitum carmichaelii	Aconitum carmichaelii	95.238	63	2	1	17199	17261	359131	359192	2.87e-19	99
Aconitum carmichaelii	Aconitum carmichaelii	94.03	67	0	1	6146	6212	396494	396432	2.87e-19	99
Aconitum carmichaelii	Aconitum carmichaelii	95.161	62	3	0	68637	68698	396606	396545	2.87e-19	99
Aconitum carmichaelii	Aconitum carmichaelii	88.372	86	2	2	44291	44371	6198	6280	1.03e-18	97.1
Aconitum carmichaelii	Aconitum carmichaelii	93.939	66	1	1	258242	258307	11046	10984	1.03e-18	97.1
Aconitum carmichaelii	Aconitum carmichaelii	93.939	66	1	1	44306	44371	11046	10984	1.03e-18	97.1
Aconitum carmichaelii	Aconitum carmichaelii	98.182	55	1	0	359131	359185	12749	12695	1.03e-18	97.1
Aconitum carmichaelii	Aconitum carmichaelii	91.781	73	0	1	289117	289183	35249	35177	1.03e-18	97.1
Aconitum carmichaelii	Aconitum carmichaelii	91.781	73	0	1	69733	69799	35249	35177	1.03e-18	97.1
Aconitum carmichaelii	Aconitum carmichaelii	88.372	86	2	2	6198	6280	44291	44371	1.03e-18	97.1
Aconitum carmichaelii	Aconitum carmichaelii	88.372	86	2	2	260990	261072	44291	44371	1.03e-18	97.1
Aconitum carmichaelii	Aconitum carmichaelii	88.372	86	2	2	359330	359412	44291	44371	1.03e-18	97.1
Aconitum carmichaelii	Aconitum carmichaelii	93.939	66	1	1	365615	365677	44371	44306	1.03e-18	97.1
Aconitum carmichaelii	Aconitum carmichaelii	93.939	66	1	1	308949	309011	44371	44306	1.03e-18	97.1
Aconitum carmichaelii	Aconitum carmichaelii	93.939	66	1	1	286685	286747	44306	44371	1.03e-18	97.1
Aconitum carmichaelii	Aconitum carmichaelii	93.939	66	1	1	10984	11046	44371	44306	1.03e-18	97.1
Aconitum carmichaelii	Aconitum carmichaelii	90.789	76	1	1	77223	77298	69730	69799	1.03e-18	97.1
Aconitum carmichaelii	Aconitum carmichaelii	90.789	76	1	1	35177	35252	69799	69730	1.03e-18	97.1
Aconitum carmichaelii	Aconitum carmichaelii	100	52	0	0	289233	289284	69745	69796	1.03e-18	97.1
Aconitum carmichaelii	Aconitum carmichaelii	100	52	0	0	89234	89285	69831	69882	1.03e-18	97.1
Aconitum carmichaelii	Aconitum carmichaelii	100	52	0	0	375376	375427	69831	69882	1.03e-18	97.1
Aconitum carmichaelii	Aconitum carmichaelii	90.541	74	5	2	286468	286541	70238	70167	1.03e-18	97.1
Aconitum carmichaelii	Aconitum carmichaelii	90.789	76	1	1	69730	69799	77223	77298	1.03e-18	97.1
Aconitum carmichaelii	Aconitum carmichaelii	90.789	76	1	1	289114	289183	77223	77298	1.03e-18	97.1
Aconitum carmichaelii	Aconitum carmichaelii	96.552	58	2	0	289245	289302	89234	89291	1.03e-18	97.1
Aconitum carmichaelii	Aconitum carmichaelii	100	52	0	0	394009	394060	89285	89234	1.03e-18	97.1
Aconitum carmichaelii	Aconitum carmichaelii	100	52	0	0	69831	69882	89234	89285	1.03e-18	97.1
Aconitum carmichaelii	Aconitum carmichaelii	100	52	0	0	258307	258358	89285	89234	1.03e-18	97.1
Aconitum carmichaelii	Aconitum carmichaelii	89.286	84	0	5	35168	35242	159668	159751	1.03e-18	97.1
Aconitum carmichaelii	Aconitum carmichaelii	89.286	84	0	5	77233	77307	159751	159668	1.03e-18	97.1
Aconitum carmichaelii	Aconitum carmichaelii	89.744	78	4	2	288482	288555	159796	159873	1.03e-18	97.1
Aconitum carmichaelii	Aconitum carmichaelii	89.744	78	4	2	288482	288555	183534	183457	1.03e-18	97.1
Aconitum carmichaelii	Aconitum carmichaelii	88.372	86	2	2	258227	258307	183601	183519	1.03e-18	97.1
Aconitum carmichaelii	Aconitum carmichaelii	88.372	86	2	2	183519	183601	258307	258227	1.03e-18	97.1
Aconitum carmichaelii	Aconitum carmichaelii	93.939	66	1	1	365615	365677	258307	258242	1.03e-18	97.1
Aconitum carmichaelii	Aconitum carmichaelii	93.939	66	1	1	308949	309011	258307	258242	1.03e-18	97.1
Aconitum carmichaelii	Aconitum carmichaelii	93.939	66	1	1	286685	286747	258242	258307	1.03e-18	97.1
Aconitum carmichaelii	Aconitum carmichaelii	93.939	66	1	1	10984	11046	258307	258242	1.03e-18	97.1
Aconitum carmichaelii	Aconitum carmichaelii	100	52	0	0	375376	375427	258358	258307	1.03e-18	97.1
Aconitum carmichaelii	Aconitum carmichaelii	100	52	0	0	290100	290151	258358	258307	1.03e-18	97.1
Aconitum carmichaelii	Aconitum carmichaelii	100	52	0	0	89234	89285	258358	258307	1.03e-18	97.1
Aconitum carmichaelii	Aconitum carmichaelii	88.372	86	2	2	44291	44371	260990	261072	1.03e-18	97.1
Aconitum carmichaelii	Aconitum carmichaelii	89.744	78	4	2	288482	288555	261057	261134	1.03e-18	97.1
Aconitum carmichaelii	Aconitum carmichaelii	90.541	74	5	2	70167	70238	286541	286468	1.03e-18	97.1
Aconitum carmichaelii	Aconitum carmichaelii	93.939	66	1	1	44306	44371	286685	286747	1.03e-18	97.1
Aconitum carmichaelii	Aconitum carmichaelii	93.939	66	1	1	258242	258307	286685	286747	1.03e-18	97.1
Aconitum carmichaelii	Aconitum carmichaelii	89.744	78	4	2	159796	159873	288482	288555	1.03e-18	97.1
Aconitum carmichaelii	Aconitum carmichaelii	89.744	78	4	2	183457	183534	288555	288482	1.03e-18	97.1
Aconitum carmichaelii	Aconitum carmichaelii	89.744	78	4	2	261057	261134	288482	288555	1.03e-18	97.1
Aconitum carmichaelii	Aconitum carmichaelii	89.744	78	4	2	340173	340250	288482	288555	1.03e-18	97.1
Aconitum carmichaelii	Aconitum carmichaelii	90.789	76	1	1	77223	77298	289114	289183	1.03e-18	97.1
Aconitum carmichaelii	Aconitum carmichaelii	90.789	76	1	1	35177	35252	289183	289114	1.03e-18	97.1
Aconitum carmichaelii	Aconitum carmichaelii	100	52	0	0	289233	289284	289129	289180	1.03e-18	97.1
Aconitum carmichaelii	Aconitum carmichaelii	92.857	70	0	3	353489	353555	289141	289208	1.03e-18	97.1
Aconitum carmichaelii	Aconitum carmichaelii	100	52	0	0	69745	69796	289233	289284	1.03e-18	97.1
Aconitum carmichaelii	Aconitum carmichaelii	100	52	0	0	289129	289180	289233	289284	1.03e-18	97.1
Aconitum carmichaelii	Aconitum carmichaelii	96.552	58	2	0	89234	89291	289245	289302	1.03e-18	97.1
Aconitum carmichaelii	Aconitum carmichaelii	96.552	58	2	0	290100	290157	289245	289302	1.03e-18	97.1
Aconitum carmichaelii	Aconitum carmichaelii	96.552	58	2	0	375376	375433	289245	289302	1.03e-18	97.1
Aconitum carmichaelii	Aconitum carmichaelii	96.552	58	2	0	289245	289302	290100	290157	1.03e-18	97.1
Aconitum carmichaelii	Aconitum carmichaelii	100	52	0	0	394009	394060	290151	290100	1.03e-18	97.1
Aconitum carmichaelii	Aconitum carmichaelii	100	52	0	0	258307	258358	290151	290100	1.03e-18	97.1
Aconitum carmichaelii	Aconitum carmichaelii	93.939	66	1	1	258242	258307	309011	308949	1.03e-18	97.1
Aconitum carmichaelii	Aconitum carmichaelii	93.939	66	1	1	44306	44371	309011	308949	1.03e-18	97.1
Aconitum carmichaelii	Aconitum carmichaelii	89.286	84	0	5	35168	35242	340045	340128	1.03e-18	97.1
Aconitum carmichaelii	Aconitum carmichaelii	89.286	84	0	5	77233	77307	340128	340045	1.03e-18	97.1
Aconitum carmichaelii	Aconitum carmichaelii	89.744	78	4	2	288482	288555	340173	340250	1.03e-18	97.1
Aconitum carmichaelii	Aconitum carmichaelii	92.857	70	0	3	289141	289208	353489	353555	1.03e-18	97.1
Aconitum carmichaelii	Aconitum carmichaelii	98.182	55	1	0	12695	12749	359185	359131	1.03e-18	97.1
Aconitum carmichaelii	Aconitum carmichaelii	88.372	86	2	2	44291	44371	359330	359412	1.03e-18	97.1
Aconitum carmichaelii	Aconitum carmichaelii	93.939	66	1	1	258242	258307	365677	365615	1.03e-18	97.1
Aconitum carmichaelii	Aconitum carmichaelii	93.939	66	1	1	44306	44371	365677	365615	1.03e-18	97.1
Aconitum carmichaelii	Aconitum carmichaelii	96.552	58	2	0	289245	289302	375376	375433	1.03e-18	97.1
Aconitum carmichaelii	Aconitum carmichaelii	100	52	0	0	69831	69882	375376	375427	1.03e-18	97.1
Aconitum carmichaelii	Aconitum carmichaelii	100	52	0	0	258307	258358	375427	375376	1.03e-18	97.1
Aconitum carmichaelii	Aconitum carmichaelii	100	52	0	0	290100	290151	394060	394009	1.03e-18	97.1
Aconitum carmichaelii	Aconitum carmichaelii	100	52	0	0	89234	89285	394060	394009	1.03e-18	97.1
Aconitum carmichaelii	Aconitum carmichaelii	89.873	79	0	2	29181	29255	1342	1268	3.71e-18	95.3
Aconitum carmichaelii	Aconitum carmichaelii	89.873	79	0	2	1268	1342	11968	11894	3.71e-18	95.3
Aconitum carmichaelii	Aconitum carmichaelii	89.61	77	4	1	27179	27251	13477	13401	3.71e-18	95.3
Aconitum carmichaelii	Aconitum carmichaelii	89.61	77	4	1	13401	13477	27251	27179	3.71e-18	95.3
Aconitum carmichaelii	Aconitum carmichaelii	89.873	79	0	2	1268	1342	29255	29181	3.71e-18	95.3
Aconitum carmichaelii	Aconitum carmichaelii	100	51	0	0	353489	353539	69757	69807	3.71e-18	95.3
Aconitum carmichaelii	Aconitum carmichaelii	96.552	58	1	1	309284	309341	198848	198792	3.71e-18	95.3
Aconitum carmichaelii	Aconitum carmichaelii	98.182	55	0	1	198795	198848	309338	309284	3.71e-18	95.3
Aconitum carmichaelii	Aconitum carmichaelii	100	51	0	0	69757	69807	353489	353539	3.71e-18	95.3
Aconitum carmichaelii	Aconitum carmichaelii	100	50	0	0	200569	200618	68410	68361	1.33e-17	93.5
Aconitum carmichaelii	Aconitum carmichaelii	98.113	53	1	0	365724	365776	81842	81894	1.33e-17	93.5
Aconitum carmichaelii	Aconitum carmichaelii	100	50	0	0	68361	68410	200618	200569	1.33e-17	93.5
Aconitum carmichaelii	Aconitum carmichaelii	98.113	53	1	0	81842	81894	365724	365776	1.33e-17	93.5
Aconitum carmichaelii	Aconitum carmichaelii	100	49	0	0	364674	364722	44280	44328	4.8e-17	91.6
Aconitum carmichaelii	Aconitum carmichaelii	96.364	55	2	0	258316	258370	258390	258444	4.8e-17	91.6
Aconitum carmichaelii	Aconitum carmichaelii	96.364	55	2	0	69819	69873	258444	258390	4.8e-17	91.6
Aconitum carmichaelii	Aconitum carmichaelii	93.548	62	3	1	355584	355644	297140	297201	4.8e-17	91.6
Aconitum carmichaelii	Aconitum carmichaelii	93.548	62	3	1	297140	297201	355584	355644	4.8e-17	91.6
Aconitum carmichaelii	Aconitum carmichaelii	100	49	0	0	44280	44328	364674	364722	4.8e-17	91.6
Aconitum carmichaelii	Aconitum carmichaelii	90.141	71	3	4	94689	94757	68672	68740	1.73e-16	89.8
Aconitum carmichaelii	Aconitum carmichaelii	90.141	71	3	4	94689	94757	92974	92906	1.73e-16	89.8
Aconitum carmichaelii	Aconitum carmichaelii	90.141	71	3	4	68672	68740	94689	94757	1.73e-16	89.8
Aconitum carmichaelii	Aconitum carmichaelii	90.141	71	3	4	186750	186818	94689	94757	1.73e-16	89.8
Aconitum carmichaelii	Aconitum carmichaelii	90.141	71	3	4	92906	92974	94757	94689	1.73e-16	89.8
Aconitum carmichaelii	Aconitum carmichaelii	90.141	71	3	4	94689	94757	186750	186818	1.73e-16	89.8
Aconitum carmichaelii	Aconitum carmichaelii	100	48	0	0	258217	258264	188423	188376	1.73e-16	89.8
Aconitum carmichaelii	Aconitum carmichaelii	100	48	0	0	188376	188423	258264	258217	1.73e-16	89.8
Aconitum carmichaelii	Aconitum carmichaelii	100	47	0	0	82851	82897	67736	67782	6.21e-16	87.9
Aconitum carmichaelii	Aconitum carmichaelii	100	47	0	0	286495	286541	67968	67922	6.21e-16	87.9
Aconitum carmichaelii	Aconitum carmichaelii	98	50	1	0	136222	136271	68698	68649	6.21e-16	87.9
Aconitum carmichaelii	Aconitum carmichaelii	98	50	1	0	359180	359229	68649	68698	6.21e-16	87.9
Aconitum carmichaelii	Aconitum carmichaelii	96.226	53	2	0	288173	288225	78657	78605	6.21e-16	87.9
Aconitum carmichaelii	Aconitum carmichaelii	100	47	0	0	67736	67782	82851	82897	6.21e-16	87.9
Aconitum carmichaelii	Aconitum carmichaelii	98	50	1	0	186727	186776	136271	136222	6.21e-16	87.9
Aconitum carmichaelii	Aconitum carmichaelii	98	50	1	0	68649	68698	136271	136222	6.21e-16	87.9
Aconitum carmichaelii	Aconitum carmichaelii	100	47	0	0	156288	156334	159705	159751	6.21e-16	87.9
Aconitum carmichaelii	Aconitum carmichaelii	100	47	0	0	336665	336711	159705	159751	6.21e-16	87.9
Aconitum carmichaelii	Aconitum carmichaelii	100	47	0	0	71521	71567	159751	159705	6.21e-16	87.9
Aconitum carmichaelii	Aconitum carmichaelii	87.654	81	3	5	289245	289319	160207	160286	6.21e-16	87.9
Aconitum carmichaelii	Aconitum carmichaelii	98	50	1	0	136222	136271	186776	186727	6.21e-16	87.9
Aconitum carmichaelii	Aconitum carmichaelii	98	50	1	0	359180	359229	186727	186776	6.21e-16	87.9
Aconitum carmichaelii	Aconitum carmichaelii	93.443	61	0	2	364768	364824	260944	261004	6.21e-16	87.9
Aconitum carmichaelii	Aconitum carmichaelii	100	47	0	0	67922	67968	286541	286495	6.21e-16	87.9
Aconitum carmichaelii	Aconitum carmichaelii	100	47	0	0	393678	393724	286495	286541	6.21e-16	87.9
Aconitum carmichaelii	Aconitum carmichaelii	98	50	1	0	78608	78657	288222	288173	6.21e-16	87.9
Aconitum carmichaelii	Aconitum carmichaelii	87.654	81	3	5	160207	160286	289245	289319	6.21e-16	87.9
Aconitum carmichaelii	Aconitum carmichaelii	87.654	81	3	5	340584	340663	289245	289319	6.21e-16	87.9
Aconitum carmichaelii	Aconitum carmichaelii	100	47	0	0	156288	156334	340082	340128	6.21e-16	87.9
Aconitum carmichaelii	Aconitum carmichaelii	100	47	0	0	336665	336711	340082	340128	6.21e-16	87.9
Aconitum carmichaelii	Aconitum carmichaelii	100	47	0	0	71521	71567	340128	340082	6.21e-16	87.9
Aconitum carmichaelii	Aconitum carmichaelii	87.654	81	3	5	289245	289319	340584	340663	6.21e-16	87.9
Aconitum carmichaelii	Aconitum carmichaelii	98	50	1	0	68649	68698	359180	359229	6.21e-16	87.9
Aconitum carmichaelii	Aconitum carmichaelii	98	50	1	0	186727	186776	359180	359229	6.21e-16	87.9
Aconitum carmichaelii	Aconitum carmichaelii	100	47	0	0	30133	30179	363458	363504	6.21e-16	87.9
Aconitum carmichaelii	Aconitum carmichaelii	93.443	61	0	2	260944	261004	364768	364824	6.21e-16	87.9
Aconitum carmichaelii	Aconitum carmichaelii	100	47	0	0	286495	286541	393678	393724	6.21e-16	87.9
Aconitum carmichaelii	Aconitum carmichaelii	96.154	52	2	0	289245	289296	35219	35168	2.23e-15	86.1
Aconitum carmichaelii	Aconitum carmichaelii	100	46	0	0	70050	70095	44328	44283	2.23e-15	86.1
Aconitum carmichaelii	Aconitum carmichaelii	100	46	0	0	393796	393841	44283	44328	2.23e-15	86.1
Aconitum carmichaelii	Aconitum carmichaelii	96.226	53	0	2	311750	311800	66773	66825	2.23e-15	86.1
Aconitum carmichaelii	Aconitum carmichaelii	100	46	0	0	44283	44328	70095	70050	2.23e-15	86.1
Aconitum carmichaelii	Aconitum carmichaelii	96.154	52	2	0	289245	289296	77256	77307	2.23e-15	86.1
Aconitum carmichaelii	Aconitum carmichaelii	93.333	60	0	1	340552	340607	159764	159705	2.23e-15	86.1
Aconitum carmichaelii	Aconitum carmichaelii	93.333	60	0	1	160175	160230	159764	159705	2.23e-15	86.1
Aconitum carmichaelii	Aconitum carmichaelii	96.154	52	2	0	289245	289296	182796	182847	2.23e-15	86.1
Aconitum carmichaelii	Aconitum carmichaelii	87.179	78	7	3	309116	309191	186776	186700	2.23e-15	86.1
Aconitum carmichaelii	Aconitum carmichaelii	90.909	66	2	2	389810	389871	237568	237633	2.23e-15	86.1
Aconitum carmichaelii	Aconitum carmichaelii	96.154	52	2	0	289245	289296	246251	246302	2.23e-15	86.1
Aconitum carmichaelii	Aconitum carmichaelii	83.158	95	14	2	375466	375558	250219	250125	2.23e-15	86.1
Aconitum carmichaelii	Aconitum carmichaelii	97.959	49	1	0	364674	364722	258216	258264	2.23e-15	86.1
Aconitum carmichaelii	Aconitum carmichaelii	96.154	52	2	0	289233	289284	258444	258393	2.23e-15	86.1
Aconitum carmichaelii	Aconitum carmichaelii	96.154	52	2	0	286495	286546	258614	258563	2.23e-15	86.1
Aconitum carmichaelii	Aconitum carmichaelii	96.154	52	2	0	258563	258614	286546	286495	2.23e-15	86.1
Aconitum carmichaelii	Aconitum carmichaelii	96.154	52	2	0	77256	77307	289245	289296	2.23e-15	86.1
Aconitum carmichaelii	Aconitum carmichaelii	96.154	52	2	0	182796	182847	289245	289296	2.23e-15	86.1
Aconitum carmichaelii	Aconitum carmichaelii	96.154	52	2	0	246251	246302	289245	289296	2.23e-15	86.1
Aconitum carmichaelii	Aconitum carmichaelii	96.154	52	2	0	35168	35219	289296	289245	2.23e-15	86.1
Aconitum carmichaelii	Aconitum carmichaelii	88.889	72	5	3	186706	186776	309185	309116	2.23e-15	86.1
Aconitum carmichaelii	Aconitum carmichaelii	96.226	53	0	2	66773	66825	311750	311800	2.23e-15	86.1
Aconitum carmichaelii	Aconitum carmichaelii	93.333	60	0	1	340552	340607	340141	340082	2.23e-15	86.1
Aconitum carmichaelii	Aconitum carmichaelii	93.333	60	0	1	160175	160230	340141	340082	2.23e-15	86.1
Aconitum carmichaelii	Aconitum carmichaelii	88.462	78	0	5	246234	246302	363498	363421	2.23e-15	86.1
Aconitum carmichaelii	Aconitum carmichaelii	88.462	78	0	5	182779	182847	363498	363421	2.23e-15	86.1
Aconitum carmichaelii	Aconitum carmichaelii	97.959	49	1	0	258216	258264	364674	364722	2.23e-15	86.1
Aconitum carmichaelii	Aconitum carmichaelii	82.653	98	15	2	250125	250222	375558	375463	2.23e-15	86.1
Aconitum carmichaelii	Aconitum carmichaelii	90.909	66	2	2	237568	237633	389810	389871	2.23e-15	86.1
Aconitum carmichaelii	Aconitum carmichaelii	100	46	0	0	44283	44328	393796	393841	2.23e-15	86.1
Aconitum carmichaelii	Aconitum carmichaelii	100	45	0	0	393774	393818	11172	11128	8.03e-15	84.2
Aconitum carmichaelii	Aconitum carmichaelii	100	45	0	0	70073	70117	11128	11172	8.03e-15	84.2
Aconitum carmichaelii	Aconitum carmichaelii	97.917	48	1	0	188376	188423	44328	44281	8.03e-15	84.2
Aconitum carmichaelii	Aconitum carmichaelii	100	45	0	0	396432	396476	66903	66859	8.03e-15	84.2
Aconitum carmichaelii	Aconitum carmichaelii	90.909	66	0	1	89211	89276	69740	69799	8.03e-15	84.2
Aconitum carmichaelii	Aconitum carmichaelii	100	45	0	0	11128	11172	70073	70117	8.03e-15	84.2
Aconitum carmichaelii	Aconitum carmichaelii	90.909	66	0	1	69740	69799	89211	89276	8.03e-15	84.2
Aconitum carmichaelii	Aconitum carmichaelii	90.909	66	0	1	289124	289183	89211	89276	8.03e-15	84.2
Aconitum carmichaelii	Aconitum carmichaelii	100	45	0	0	147488	147532	147447	147491	8.03e-15	84.2
Aconitum carmichaelii	Aconitum carmichaelii	100	45	0	0	147447	147491	147488	147532	8.03e-15	84.2
Aconitum carmichaelii	Aconitum carmichaelii	100	45	0	0	396432	396476	183587	183631	8.03e-15	84.2
Aconitum carmichaelii	Aconitum carmichaelii	97.917	48	1	0	44281	44328	188423	188376	8.03e-15	84.2
Aconitum carmichaelii	Aconitum carmichaelii	97.959	49	0	1	309851	309898	218850	218802	8.03e-15	84.2
Aconitum carmichaelii	Aconitum carmichaelii	90.909	66	0	1	89211	89276	289124	289183	8.03e-15	84.2
Aconitum carmichaelii	Aconitum carmichaelii	97.959	49	0	1	218802	218850	309898	309851	8.03e-15	84.2
Aconitum carmichaelii	Aconitum carmichaelii	97.917	48	1	0	360748	360795	348531	348578	8.03e-15	84.2
Aconitum carmichaelii	Aconitum carmichaelii	97.917	48	1	0	348531	348578	360748	360795	8.03e-15	84.2
Aconitum carmichaelii	Aconitum carmichaelii	100	45	0	0	11128	11172	393818	393774	8.03e-15	84.2
Aconitum carmichaelii	Aconitum carmichaelii	100	45	0	0	183587	183631	396432	396476	8.03e-15	84.2
Aconitum carmichaelii	Aconitum carmichaelii	100	45	0	0	66859	66903	396476	396432	8.03e-15	84.2
Aconitum carmichaelii	Aconitum carmichaelii	100	44	0	0	418447	418490	50510	50467	2.89e-14	82.4
Aconitum carmichaelii	Aconitum carmichaelii	100	44	0	0	50553	50596	50467	50510	2.89e-14	82.4
Aconitum carmichaelii	Aconitum carmichaelii	100	44	0	0	169969	170012	50510	50467	2.89e-14	82.4
Aconitum carmichaelii	Aconitum carmichaelii	100	44	0	0	418533	418576	50596	50553	2.89e-14	82.4
Aconitum carmichaelii	Aconitum carmichaelii	100	44	0	0	50467	50510	50553	50596	2.89e-14	82.4
Aconitum carmichaelii	Aconitum carmichaelii	100	44	0	0	170055	170098	50596	50553	2.89e-14	82.4
Aconitum carmichaelii	Aconitum carmichaelii	90.769	65	1	1	258227	258286	66889	66953	2.89e-14	82.4
Aconitum carmichaelii	Aconitum carmichaelii	96	50	2	0	309116	309165	68698	68649	2.89e-14	82.4
Aconitum carmichaelii	Aconitum carmichaelii	100	44	0	0	170055	170098	169969	170012	2.89e-14	82.4
Aconitum carmichaelii	Aconitum carmichaelii	100	44	0	0	50467	50510	170012	169969	2.89e-14	82.4
Aconitum carmichaelii	Aconitum carmichaelii	100	44	0	0	418533	418576	169969	170012	2.89e-14	82.4
Aconitum carmichaelii	Aconitum carmichaelii	100	44	0	0	169969	170012	170055	170098	2.89e-14	82.4
Aconitum carmichaelii	Aconitum carmichaelii	100	44	0	0	50553	50596	170098	170055	2.89e-14	82.4
Aconitum carmichaelii	Aconitum carmichaelii	100	44	0	0	418447	418490	170055	170098	2.89e-14	82.4
Aconitum carmichaelii	Aconitum carmichaelii	100	44	0	0	289996	290039	216473	216430	2.89e-14	82.4
Aconitum carmichaelii	Aconitum carmichaelii	90.769	65	1	1	66889	66953	258227	258286	2.89e-14	82.4
Aconitum carmichaelii	Aconitum carmichaelii	100	44	0	0	216430	216473	290039	289996	2.89e-14	82.4
Aconitum carmichaelii	Aconitum carmichaelii	96	50	2	0	68649	68698	309165	309116	2.89e-14	82.4
Aconitum carmichaelii	Aconitum carmichaelii	97.872	47	1	0	384143	384189	325416	325462	2.89e-14	82.4
Aconitum carmichaelii	Aconitum carmichaelii	97.872	47	1	0	353466	353512	363504	363458	2.89e-14	82.4
Aconitum carmichaelii	Aconitum carmichaelii	100	44	0	0	370435	370478	370478	370435	2.89e-14	82.4
Aconitum carmichaelii	Aconitum carmichaelii	97.872	47	1	0	325416	325462	384143	384189	2.89e-14	82.4
Aconitum carmichaelii	Aconitum carmichaelii	100	44	0	0	170055	170098	418447	418490	2.89e-14	82.4
Aconitum carmichaelii	Aconitum carmichaelii	100	44	0	0	50467	50510	418490	418447	2.89e-14	82.4
Aconitum carmichaelii	Aconitum carmichaelii	100	44	0	0	418533	418576	418447	418490	2.89e-14	82.4
Aconitum carmichaelii	Aconitum carmichaelii	100	44	0	0	169969	170012	418533	418576	2.89e-14	82.4
Aconitum carmichaelii	Aconitum carmichaelii	100	44	0	0	50553	50596	418576	418533	2.89e-14	82.4
Aconitum carmichaelii	Aconitum carmichaelii	100	44	0	0	418447	418490	418533	418576	2.89e-14	82.4
Aconitum carmichaelii	Aconitum carmichaelii	100	43	0	0	258316	258358	30114	30156	1.04e-13	80.5
Aconitum carmichaelii	Aconitum carmichaelii	100	43	0	0	69831	69873	30156	30114	1.04e-13	80.5
Aconitum carmichaelii	Aconitum carmichaelii	100	43	0	0	394018	394060	30114	30156	1.04e-13	80.5
Aconitum carmichaelii	Aconitum carmichaelii	100	43	0	0	182796	182838	69757	69799	1.04e-13	80.5
Aconitum carmichaelii	Aconitum carmichaelii	100	43	0	0	246251	246293	69757	69799	1.04e-13	80.5
Aconitum carmichaelii	Aconitum carmichaelii	100	43	0	0	290100	290142	69757	69799	1.04e-13	80.5
Aconitum carmichaelii	Aconitum carmichaelii	100	43	0	0	71544	71586	69831	69873	1.04e-13	80.5
Aconitum carmichaelii	Aconitum carmichaelii	100	43	0	0	336646	336688	69873	69831	1.04e-13	80.5
Aconitum carmichaelii	Aconitum carmichaelii	100	43	0	0	156269	156311	69873	69831	1.04e-13	80.5
Aconitum carmichaelii	Aconitum carmichaelii	100	43	0	0	353489	353531	69831	69873	1.04e-13	80.5
Aconitum carmichaelii	Aconitum carmichaelii	100	43	0	0	30114	30156	69873	69831	1.04e-13	80.5
Aconitum carmichaelii	Aconitum carmichaelii	97.826	46	1	0	258219	258264	70095	70050	1.04e-13	80.5
Aconitum carmichaelii	Aconitum carmichaelii	100	43	0	0	250177	250219	70126	70084	1.04e-13	80.5
Aconitum carmichaelii	Aconitum carmichaelii	100	43	0	0	394018	394060	71586	71544	1.04e-13	80.5
Aconitum carmichaelii	Aconitum carmichaelii	100	43	0	0	69831	69873	71544	71586	1.04e-13	80.5
Aconitum carmichaelii	Aconitum carmichaelii	100	43	0	0	258316	258358	71586	71544	1.04e-13	80.5
Aconitum carmichaelii	Aconitum carmichaelii	97.826	46	1	0	364830	364875	78616	78571	1.04e-13	80.5
Aconitum carmichaelii	Aconitum carmichaelii	94.231	52	3	0	327151	327202	104012	103961	1.04e-13	80.5
Aconitum carmichaelii	Aconitum carmichaelii	100	43	0	0	350134	350176	104122	104080	1.04e-13	80.5
Aconitum carmichaelii	Aconitum carmichaelii	100	43	0	0	258316	258358	156269	156311	1.04e-13	80.5
Aconitum carmichaelii	Aconitum carmichaelii	100	43	0	0	69831	69873	156311	156269	1.04e-13	80.5
Aconitum carmichaelii	Aconitum carmichaelii	100	43	0	0	394018	394060	156269	156311	1.04e-13	80.5
Aconitum carmichaelii	Aconitum carmichaelii	100	43	0	0	69757	69799	182796	182838	1.04e-13	80.5
Aconitum carmichaelii	Aconitum carmichaelii	100	43	0	0	289141	289183	182796	182838	1.04e-13	80.5
Aconitum carmichaelii	Aconitum carmichaelii	100	43	0	0	392401	392443	244478	244436	1.04e-13	80.5
Aconitum carmichaelii	Aconitum carmichaelii	100	43	0	0	69757	69799	246251	246293	1.04e-13	80.5
[truncated: 540 more rows]
