# Supplementary material for: Comparative analysis of the organelle genomes of Aconitum carmichaelii revealed structural and sequence differences and phylogenetic relationships
Source: BMC Genomics. 2024 Mar 8;25:260. doi: 10.1186/s12864-024-10136-1 (PMC10921738; doi:10.1186/s12864-024-10136-1)
Supplement: Supplementary file 8 — Supplementary Material 8. [file 12864_2024_10136_MOESM8_ESM.xlsx]

## Sheet: Sheet1
Table S8 Collinearity blocks of organelles between species.
# BLASTN 2.12.0+
# Query: A. carmichaelii carmichaelii
# Database: A. carmichaelii_A. kusnezoffii_mt.fasta.TBtoolsDB
# Fields: query acc.ver, subject acc.ver, % identity, alignment length, mismatches, gap opens, q. start, q. end, s. start, s. end, evalue, bit score
# 2684 hits found
A. carmichaelii	A. kusnezoffii	99.819	55884	30	18	247772	303622	430181	374336	0	102600
A. carmichaelii	A. kusnezoffii	99.886	49067	17	10	95955	145003	230092	279137	0	90263
A. carmichaelii	A. kusnezoffii	99.857	30125	10	7	72	30179	100072	69964	0	55361
A. carmichaelii	A. kusnezoffii	99.775	29844	16	8	354334	384150	291228	321047	0	54693
A. carmichaelii	A. kusnezoffii	99.812	28180	18	11	198129	226297	349866	321711	0	51712
A. carmichaelii	A. kusnezoffii	99.904	24006	6	5	71966	95966	206075	230068	0	44187
A. carmichaelii	A. kusnezoffii	99.927	17782	5	2	172312	190089	21646	3869	0	32758
A. carmichaelii	A. kusnezoffii	99.782	17865	19	3	334757	352605	100349	118209	0	32756
A. carmichaelii	A. kusnezoffii	99.922	15289	6	2	35177	50460	70029	54742	0	28162
A. carmichaelii	A. kusnezoffii	99.715	12300	14	5	304868	317150	203329	191034	0	22500
A. carmichaelii	A. kusnezoffii	99.811	12143	7	7	393929	406067	144546	156676	0	22282
A. carmichaelii	A. kusnezoffii	99.934	12067	7	1	227615	239681	169475	181540	0	22238
A. carmichaelii	A. kusnezoffii	99.877	10606	7	2	247772	258373	134089	144692	0	19509
A. carmichaelii	A. kusnezoffii	99.575	8242	26	3	412558	420797	50972	42738	0	15018
A. carmichaelii	A. kusnezoffii	99.575	8242	26	3	164080	172319	50972	42738	0	15018
A. carmichaelii	A. kusnezoffii	99.895	7589	4	1	154380	161968	100349	107933	0	13967
A. carmichaelii	A. kusnezoffii	99.971	6912	2	0	190111	197022	169484	162573	0	12754
A. carmichaelii	A. kusnezoffii	99.783	6925	6	2	63047	69962	364882	371806	0	12696
A. carmichaelii	A. kusnezoffii	99.452	6027	24	3	50461	56485	44953	50972	0	10938
A. carmichaelii	A. kusnezoffii	99.929	5665	4	0	324680	330344	21457	27121	0	10440
A. carmichaelii	A. kusnezoffii	99.845	5172	3	1	10918	16084	37926	43097	0	9502
A. carmichaelii	A. kusnezoffii	99.787	5173	6	1	10926	16093	440720	435548	0	9487
A. carmichaelii	A. kusnezoffii	99.947	3775	2	0	194306	198080	54741	50967	0	6961
A. carmichaelii	A. kusnezoffii	99.89	3649	1	1	406059	409707	364876	361231	0	6713
A. carmichaelii	A. kusnezoffii	99.89	3649	1	1	59336	62984	361231	364876	0	6713
A. carmichaelii	A. kusnezoffii	99.886	3504	3	1	242995	246497	130567	134070	0	6447
A. carmichaelii	A. kusnezoffii	99.886	3504	3	1	242995	246497	433703	430200	0	6447
A. carmichaelii	A. kusnezoffii	99.852	3379	1	1	186715	190089	30679	34057	0	6209
A. carmichaelii	A. kusnezoffii	98.568	3283	22	4	387969	391239	34889	38158	0	5779
A. carmichaelii	A. kusnezoffii	99.934	3050	2	0	13035	16084	125664	128713	0	5622
A. carmichaelii	A. kusnezoffii	100	2981	0	0	317559	320539	191034	188054	0	5505
A. carmichaelii	A. kusnezoffii	98.885	3050	21	2	387969	391018	3037	1	0	5432
A. carmichaelii	A. kusnezoffii	99.925	2670	2	0	420790	423459	21646	18977	0	4920
A. carmichaelii	A. kusnezoffii	99.925	2670	2	0	239654	242323	18977	21646	0	4920
A. carmichaelii	A. kusnezoffii	99.91	2215	2	0	418583	420797	130568	128354	0	4080
A. carmichaelii	A. kusnezoffii	99.91	2215	2	0	170105	172319	130568	128354	0	4080
A. carmichaelii	A. kusnezoffii	99.91	2215	2	0	170105	172319	433702	435916	0	4080
A. carmichaelii	A. kusnezoffii	99.91	2215	2	0	418583	420797	433702	435916	0	4080
A. carmichaelii	A. kusnezoffii	99.952	2078	1	0	66815	68892	28857	30934	0	3832
A. carmichaelii	A. kusnezoffii	99.896	1929	2	0	70050	71978	371769	373697	0	3552
A. carmichaelii	A. kusnezoffii	99.947	1888	0	1	423432	425319	181540	179654	0	3480
A. carmichaelii	A. kusnezoffii	98.801	1334	5	4	226297	227630	2560	3882	0	2364
A. carmichaelii	A. kusnezoffii	98.801	1334	5	4	226297	227630	35366	34044	0	2364
A. carmichaelii	A. kusnezoffii	99.835	1212	2	0	352462	353673	158482	157271	0	2228
A. carmichaelii	A. kusnezoffii	98.266	1269	6	2	303628	304880	290464	289196	0	2207
A. carmichaelii	A. kusnezoffii	99.818	1096	2	0	148872	149967	26026	27121	0	2013
A. carmichaelii	A. kusnezoffii	100	688	0	0	242316	243003	42738	43425	0	1271
A. carmichaelii	A. kusnezoffii	100	688	0	0	242316	243003	128354	129041	0	1271
A. carmichaelii	A. kusnezoffii	100	688	0	0	242316	243003	435916	435229	0	1271
A. carmichaelii	A. kusnezoffii	99.238	525	4	0	135757	136281	296593	296069	0	948
A. carmichaelii	A. kusnezoffii	99.042	522	4	1	159230	159751	299872	300392	0	935
A. carmichaelii	A. kusnezoffii	99.042	522	4	1	339607	340128	299872	300392	0	935
A. carmichaelii	A. kusnezoffii	98.851	522	5	1	362984	363504	105199	105720	0	929
A. carmichaelii	A. kusnezoffii	97.547	530	2	1	359179	359708	270399	269881	0	896
A. carmichaelii	A. kusnezoffii	99.458	369	2	0	171951	172319	84053	84421	0	671
A. carmichaelii	A. kusnezoffii	99.458	369	2	0	242316	242684	84421	84053	0	671
A. carmichaelii	A. kusnezoffii	99.458	369	2	0	420429	420797	84053	84421	0	671
A. carmichaelii	A. kusnezoffii	98.867	353	0	1	30114	30466	223377	223029	3.07e-178	627
A. carmichaelii	A. kusnezoffii	99.41	339	2	0	384645	384983	373346	373684	6.64e-175	616
A. carmichaelii	A. kusnezoffii	97.983	347	3	1	258219	258561	371814	371468	6.68e-170	599
A. carmichaelii	A. kusnezoffii	91.475	434	37	0	296666	297099	373885	374318	2.4e-169	597
A. carmichaelii	A. kusnezoffii	97.64	339	4	1	69628	69962	419386	419724	8.71e-164	579
A. carmichaelii	A. kusnezoffii	97.578	289	5	2	135984	136271	199310	199023	3.24e-138	494
A. carmichaelii	A. kusnezoffii	97.857	280	6	0	391299	391578	29702	29423	1.95e-135	484
A. carmichaelii	A. kusnezoffii	97.857	280	6	0	391299	391578	369500	369221	1.95e-135	484
A. carmichaelii	A. kusnezoffii	88.665	397	45	0	169473	169869	373888	374284	1.95e-135	484
A. carmichaelii	A. kusnezoffii	88.665	397	45	0	50696	51092	374284	373888	1.95e-135	484
A. carmichaelii	A. kusnezoffii	88.665	397	45	0	417951	418347	373888	374284	1.95e-135	484
A. carmichaelii	A. kusnezoffii	100	256	0	0	68637	68892	7247	6992	4.23e-132	473
A. carmichaelii	A. kusnezoffii	86.605	433	52	2	387439	387868	114260	114689	4.23e-132	473
A. carmichaelii	A. kusnezoffii	100	256	0	0	186715	186970	370477	370732	4.23e-132	473
A. carmichaelii	A. kusnezoffii	93.811	307	19	0	243359	243665	290858	290552	9.15e-129	462
A. carmichaelii	A. kusnezoffii	95.848	289	5	3	308883	309165	270111	270398	3.29e-128	460
A. carmichaelii	A. kusnezoffii	95.848	289	5	3	308883	309165	296366	296079	3.29e-128	460
A. carmichaelii	A. kusnezoffii	96.377	276	1	2	286551	286821	199043	199314	9.21e-124	446
A. carmichaelii	A. kusnezoffii	96.377	276	1	2	308879	309145	391140	391415	9.21e-124	446
A. carmichaelii	A. kusnezoffii	94	300	5	3	359180	359478	199023	199310	1.19e-122	442
A. carmichaelii	A. kusnezoffii	96.629	267	5	1	6096	6358	10255	10521	4.29e-122	440
A. carmichaelii	A. kusnezoffii	95.604	273	6	3	135984	136251	391144	391415	7.17e-120	433
A. carmichaelii	A. kusnezoffii	99.573	234	1	0	69862	70095	5770	5537	3.34e-118	427
A. carmichaelii	A. kusnezoffii	99.573	234	1	0	393796	394029	5537	5770	3.34e-118	427
A. carmichaelii	A. kusnezoffii	98.75	240	3	0	393796	394035	32389	32150	3.34e-118	427
A. carmichaelii	A. kusnezoffii	98.75	240	3	0	69856	70095	32150	32389	3.34e-118	427
A. carmichaelii	A. kusnezoffii	100	228	0	0	68669	68896	227079	226852	1.55e-116	422
A. carmichaelii	A. kusnezoffii	100	228	0	0	92750	92977	370736	370509	1.55e-116	422
A. carmichaelii	A. kusnezoffii	99.565	230	1	0	132282	132511	149746	149975	5.58e-116	420
A. carmichaelii	A. kusnezoffii	99.565	230	1	0	399136	399365	266413	266642	5.58e-116	420
A. carmichaelii	A. kusnezoffii	96.512	258	1	2	391019	391268	302441	302698	5.58e-116	420
A. carmichaelii	A. kusnezoffii	100	224	0	0	92754	92977	6992	7215	2.6e-114	414
A. carmichaelii	A. kusnezoffii	100	224	0	0	92754	92977	30934	30711	2.6e-114	414
A. carmichaelii	A. kusnezoffii	100	224	0	0	186747	186970	227079	226856	2.6e-114	414
A. carmichaelii	A. kusnezoffii	97.908	239	0	1	308882	309115	37925	38163	1.21e-112	409
A. carmichaelii	A. kusnezoffii	97.119	243	5	2	135980	136221	89237	88996	1.21e-112	409
A. carmichaelii	A. kusnezoffii	97.899	238	1	1	135984	136221	93805	94038	1.21e-112	409
A. carmichaelii	A. kusnezoffii	100	221	0	0	391019	391239	93813	94033	1.21e-112	409
A. carmichaelii	A. kusnezoffii	97.49	239	4	2	135984	136221	37926	38163	4.35e-112	407
A. carmichaelii	A. kusnezoffii	97.899	238	0	1	308883	309115	89233	88996	4.35e-112	407
A. carmichaelii	A. kusnezoffii	97.899	238	0	1	10918	11150	199310	199073	4.35e-112	407
A. carmichaelii	A. kusnezoffii	97.51	241	1	1	286586	286821	302669	302429	4.35e-112	407
A. carmichaelii	A. kusnezoffii	85.139	397	59	0	417951	418347	381281	380885	4.35e-112	407
A. carmichaelii	A. kusnezoffii	85.139	397	59	0	50696	51092	380885	381281	4.35e-112	407
A. carmichaelii	A. kusnezoffii	85.139	397	59	0	169473	169869	381281	380885	4.35e-112	407
A. carmichaelii	A. kusnezoffii	97.51	241	1	1	365541	365776	391140	391380	4.35e-112	407
A. carmichaelii	A. kusnezoffii	99.55	222	1	0	44291	44512	5670	5891	1.56e-111	405
A. carmichaelii	A. kusnezoffii	99.55	222	1	0	44291	44512	32256	32035	1.56e-111	405
A. carmichaelii	A. kusnezoffii	95.057	263	1	4	308861	309115	93780	94038	5.62e-111	403
A. carmichaelii	A. kusnezoffii	95.652	253	3	2	359230	359478	10261	10509	7.28e-110	399
A. carmichaelii	A. kusnezoffii	93.773	273	6	4	286551	286817	270378	270111	7.28e-110	399
A. carmichaelii	A. kusnezoffii	93.773	273	6	4	286551	286817	296099	296366	7.28e-110	399
A. carmichaelii	A. kusnezoffii	100	215	0	0	246102	246316	11311	11097	2.62e-109	398
A. carmichaelii	A. kusnezoffii	100	215	0	0	182647	182861	133675	133889	2.62e-109	398
A. carmichaelii	A. kusnezoffii	100	215	0	0	182647	182861	430595	430381	2.62e-109	398
A. carmichaelii	A. kusnezoffii	95.257	253	3	2	365532	365779	199323	199075	1.22e-107	392
A. carmichaelii	A. kusnezoffii	95.6	250	2	2	308870	309110	302420	302669	1.22e-107	392
A. carmichaelii	A. kusnezoffii	97.826	230	0	1	308891	309115	440720	440491	1.22e-107	392
A. carmichaelii	A. kusnezoffii	97.403	231	4	2	135992	136221	440720	440491	1.22e-107	392
A. carmichaelii	A. kusnezoffii	96.203	237	7	2	104240	104475	314389	314154	5.66e-106	387
A. carmichaelii	A. kusnezoffii	95.885	243	1	2	286581	286818	38163	37925	2.04e-105	385
A. carmichaelii	A. kusnezoffii	97.368	228	2	1	391019	391242	89225	88998	2.04e-105	385
A. carmichaelii	A. kusnezoffii	93.066	274	1	4	6102	6371	199073	199332	2.04e-105	385
A. carmichaelii	A. kusnezoffii	97.368	228	2	1	391019	391242	199302	199075	2.04e-105	385
A. carmichaelii	A. kusnezoffii	99.526	211	1	0	300846	301056	199800	200010	2.04e-105	385
A. carmichaelii	A. kusnezoffii	97.778	225	1	1	391019	391239	270119	270343	2.04e-105	385
A. carmichaelii	A. kusnezoffii	97.368	228	2	1	391019	391242	296358	296131	2.04e-105	385
A. carmichaelii	A. kusnezoffii	97.368	228	2	1	391019	391242	440720	440493	2.04e-105	385
A. carmichaelii	A. kusnezoffii	95.868	242	1	2	286581	286817	88996	89233	7.33e-105	383
A. carmichaelii	A. kusnezoffii	95.868	242	1	2	10918	11150	391144	391385	7.33e-105	383
A. carmichaelii	A. kusnezoffii	91.901	284	6	4	359200	359478	391415	391144	2.64e-104	381
A. carmichaelii	A. kusnezoffii	97.748	222	1	1	188071	188288	60690	60911	9.48e-104	379
A. carmichaelii	A. kusnezoffii	99.052	211	2	0	308180	308390	376902	377112	9.48e-104	379
A. carmichaelii	A. kusnezoffii	95.798	238	1	2	10918	11150	93805	94038	1.23e-102	375
A. carmichaelii	A. kusnezoffii	95.062	243	5	3	10914	11150	270107	270348	1.23e-102	375
A. carmichaelii	A. kusnezoffii	95.062	243	5	3	10914	11150	296370	296129	1.23e-102	375
A. carmichaelii	A. kusnezoffii	95.378	238	2	2	365544	365776	37925	38158	5.7e-101	370
A. carmichaelii	A. kusnezoffii	94.048	252	2	3	365530	365776	93790	94033	5.7e-101	370
A. carmichaelii	A. kusnezoffii	95	240	3	2	365545	365779	89233	88998	2.05e-100	368
A. carmichaelii	A. kusnezoffii	95.359	237	2	2	10918	11145	302433	302669	2.05e-100	368
A. carmichaelii	A. kusnezoffii	94.958	238	6	3	135984	136216	302433	302669	2.05e-100	368
A. carmichaelii	A. kusnezoffii	95.726	234	1	2	286581	286809	440491	440720	2.05e-100	368
A. carmichaelii	A. kusnezoffii	94.215	242	7	3	377261	377496	238614	238374	9.55e-99	363
A. carmichaelii	A. kusnezoffii	92.941	255	8	2	124844	125088	385634	385888	9.55e-99	363
A. carmichaelii	A. kusnezoffii	92.366	262	7	6	183436	183696	302420	302669	3.43e-98	361
A. carmichaelii	A. kusnezoffii	95.633	229	2	2	391019	391239	391152	391380	3.43e-98	361
A. carmichaelii	A. kusnezoffii	93.6	250	1	2	6102	6347	38163	37925	1.23e-97	359
A. carmichaelii	A. kusnezoffii	93.902	246	2	3	286581	286821	94038	93801	1.23e-97	359
A. carmichaelii	A. kusnezoffii	92.636	258	6	6	183445	183701	391140	391385	1.23e-97	359
A. carmichaelii	A. kusnezoffii	92.913	254	5	3	359230	359482	88996	89237	4.44e-97	357
A. carmichaelii	A. kusnezoffii	93.574	249	1	2	6102	6346	88996	89233	4.44e-97	357
A. carmichaelii	A. kusnezoffii	93.574	249	1	2	359230	359478	94038	93805	4.44e-97	357
A. carmichaelii	A. kusnezoffii	93.2	250	4	3	359230	359478	38163	37926	1.6e-96	355
A. carmichaelii	A. kusnezoffii	91.76	267	5	7	183436	183701	199323	199073	1.6e-96	355
A. carmichaelii	A. kusnezoffii	94.828	232	3	2	365553	365779	440720	440493	5.74e-96	353
A. carmichaelii	A. kusnezoffii	92.015	263	2	3	6107	6361	302669	302418	2.07e-95	351
A. carmichaelii	A. kusnezoffii	91.765	255	11	2	292067	292321	259215	258971	9.61e-94	346
A. carmichaelii	A. kusnezoffii	91.255	263	5	9	308870	309115	10522	10261	1.24e-92	342
A. carmichaelii	A. kusnezoffii	99.468	188	1	0	135984	136171	416816	417003	1.24e-92	342
A. carmichaelii	A. kusnezoffii	93.361	241	1	2	6102	6338	440491	440720	1.24e-92	342
A. carmichaelii	A. kusnezoffii	91.829	257	2	3	6102	6350	391385	391140	4.47e-92	340
A. carmichaelii	A. kusnezoffii	92.975	242	4	3	359230	359470	440491	440720	4.47e-92	340
A. carmichaelii	A. kusnezoffii	100	181	0	0	359532	359712	7163	6983	2.08e-90	335
A. carmichaelii	A. kusnezoffii	99.457	184	1	0	359529	359712	30760	30943	2.08e-90	335
A. carmichaelii	A. kusnezoffii	92.857	238	6	4	365545	365776	270111	270343	2.08e-90	335
A. carmichaelii	A. kusnezoffii	92.531	241	7	4	365545	365779	296366	296131	2.08e-90	335
A. carmichaelii	A. kusnezoffii	99.457	184	1	0	186796	186979	296417	296600	2.08e-90	335
A. carmichaelii	A. kusnezoffii	91.7	253	2	6	135984	136221	10509	10261	7.48e-90	333
A. carmichaelii	A. kusnezoffii	91.373	255	5	7	183448	183701	37925	38163	7.48e-90	333
A. carmichaelii	A. kusnezoffii	100	180	0	0	68722	68901	312459	312638	7.48e-90	333
A. carmichaelii	A. kusnezoffii	100	180	0	0	375566	375745	370562	370741	7.48e-90	333
A. carmichaelii	A. kusnezoffii	96.098	205	4	1	260950	261154	10321	10521	2.69e-89	331
A. carmichaelii	A. kusnezoffii	91.339	254	5	7	183449	183701	89233	88996	2.69e-89	331
A. carmichaelii	A. kusnezoffii	100	179	0	0	393663	393841	371947	371769	2.69e-89	331
A. carmichaelii	A. kusnezoffii	89.963	269	6	8	183437	183704	93793	94041	3.48e-88	327
A. carmichaelii	A. kusnezoffii	100	175	0	0	375566	375740	227026	226852	4.5e-87	324
A. carmichaelii	A. kusnezoffii	91.2	250	5	4	6102	6346	270348	270111	4.5e-87	324
A. carmichaelii	A. kusnezoffii	91.2	250	5	4	6102	6346	296129	296366	4.5e-87	324
A. carmichaelii	A. kusnezoffii	100	175	0	0	92750	92924	312633	312459	4.5e-87	324
A. carmichaelii	A. kusnezoffii	99.435	177	1	0	135754	135930	6987	7163	1.62e-86	322
A. carmichaelii	A. kusnezoffii	99.435	177	1	0	135757	135933	30936	30760	1.62e-86	322
A. carmichaelii	A. kusnezoffii	99.435	177	1	0	186799	186975	270057	269881	1.62e-86	322
A. carmichaelii	A. kusnezoffii	90.8	250	5	9	10918	11150	10509	10261	2.1e-85	318
A. carmichaelii	A. kusnezoffii	99.429	175	1	0	135756	135930	226853	227027	2.1e-85	318
A. carmichaelii	A. kusnezoffii	100	172	0	0	359532	359703	227027	226856	2.1e-85	318
A. carmichaelii	A. kusnezoffii	99.429	175	1	0	92751	92925	269883	270057	2.1e-85	318
A. carmichaelii	A. kusnezoffii	99.429	175	1	0	68721	68895	270057	269883	2.1e-85	318
A. carmichaelii	A. kusnezoffii	99.429	175	1	0	68718	68892	296417	296591	2.1e-85	318
A. carmichaelii	A. kusnezoffii	99.429	175	1	0	92754	92928	296591	296417	2.1e-85	318
A. carmichaelii	A. kusnezoffii	99.429	175	1	0	135759	135933	370732	370558	2.1e-85	318
A. carmichaelii	A. kusnezoffii	99.429	175	1	0	359529	359703	370558	370732	2.1e-85	318
A. carmichaelii	A. kusnezoffii	100	171	0	0	375566	375736	7162	6992	7.54e-85	316
A. carmichaelii	A. kusnezoffii	100	171	0	0	375566	375736	30764	30934	7.54e-85	316
A. carmichaelii	A. kusnezoffii	99.425	174	1	0	375566	375739	270056	269883	7.54e-85	316
A. carmichaelii	A. kusnezoffii	100	171	0	0	375566	375736	296421	296591	7.54e-85	316
A. carmichaelii	A. kusnezoffii	90.763	249	6	4	359235	359478	302669	302433	7.54e-85	316
A. carmichaelii	A. kusnezoffii	100	171	0	0	186800	186970	312459	312629	7.54e-85	316
A. carmichaelii	A. kusnezoffii	100	171	0	0	135759	135929	312629	312459	7.54e-85	316
A. carmichaelii	A. kusnezoffii	100	171	0	0	359533	359703	312459	312629	7.54e-85	316
A. carmichaelii	A. kusnezoffii	91.057	246	5	7	183457	183701	440720	440491	7.54e-85	316
A. carmichaelii	A. kusnezoffii	90.272	257	2	7	183449	183701	270111	270348	2.71e-84	315
A. carmichaelii	A. kusnezoffii	90.272	257	2	7	183449	183701	296366	296129	2.71e-84	315
A. carmichaelii	A. kusnezoffii	97.778	180	4	0	254999	255178	350685	350864	3.51e-83	311
A. carmichaelii	A. kusnezoffii	97.778	180	0	2	391019	391194	416824	417003	4.54e-82	307
A. carmichaelii	A. kusnezoffii	88.679	265	8	10	365532	365779	10522	10263	5.87e-81	303
A. carmichaelii	A. kusnezoffii	92.694	219	2	4	200250	200459	70824	71037	5.87e-81	303
A. carmichaelii	A. kusnezoffii	95.812	191	2	2	308864	309049	416798	416987	5.87e-81	303
A. carmichaelii	A. kusnezoffii	89.147	258	6	10	286581	286821	10261	10513	2.11e-80	302
A. carmichaelii	A. kusnezoffii	100	163	0	0	135756	135918	223030	223192	2.11e-80	302
A. carmichaelii	A. kusnezoffii	100	163	0	0	88925	89087	269883	270045	2.11e-80	302
A. carmichaelii	A. kusnezoffii	100	163	0	0	30303	30465	270045	269883	2.11e-80	302
A. carmichaelii	A. kusnezoffii	100	162	0	0	88926	89087	6990	7151	7.59e-80	300
A. carmichaelii	A. kusnezoffii	100	162	0	0	30303	30464	7151	6990	7.59e-80	300
A. carmichaelii	A. kusnezoffii	100	162	0	0	30303	30464	30775	30936	7.59e-80	300
A. carmichaelii	A. kusnezoffii	100	162	0	0	88926	89087	30936	30775	7.59e-80	300
A. carmichaelii	A. kusnezoffii	100	162	0	0	359544	359705	223192	223031	7.59e-80	300
A. carmichaelii	A. kusnezoffii	100	162	0	0	186811	186972	223192	223031	7.59e-80	300
A. carmichaelii	A. kusnezoffii	100	162	0	0	30303	30464	296432	296593	7.59e-80	300
A. carmichaelii	A. kusnezoffii	100	162	0	0	88926	89087	296593	296432	7.59e-80	300
A. carmichaelii	A. kusnezoffii	99.39	164	1	0	375577	375740	223192	223029	2.73e-79	298
A. carmichaelii	A. kusnezoffii	99.39	164	1	0	92750	92913	223029	223192	2.73e-79	298
A. carmichaelii	A. kusnezoffii	99.39	164	1	0	68733	68896	223192	223029	2.73e-79	298
A. carmichaelii	A. kusnezoffii	99.39	164	1	0	88924	89087	226852	227015	2.73e-79	298
A. carmichaelii	A. kusnezoffii	99.39	164	1	0	30303	30466	227015	226852	2.73e-79	298
A. carmichaelii	A. kusnezoffii	99.39	164	1	0	30303	30466	312470	312633	2.73e-79	298
A. carmichaelii	A. kusnezoffii	99.39	164	1	0	88924	89087	312633	312470	2.73e-79	298
A. carmichaelii	A. kusnezoffii	99.39	164	1	0	30303	30466	370573	370736	2.73e-79	298
A. carmichaelii	A. kusnezoffii	99.39	164	1	0	88924	89087	370736	370573	2.73e-79	298
A. carmichaelii	A. kusnezoffii	92.558	215	2	4	29109	29318	347540	347745	9.82e-79	296
A. carmichaelii	A. kusnezoffii	90	240	7	7	391019	391242	10501	10263	3.53e-78	294
A. carmichaelii	A. kusnezoffii	98.193	166	3	0	66788	66953	10260	10425	4.57e-77	291
A. carmichaelii	A. kusnezoffii	98.193	166	3	0	336586	336751	70089	69924	4.57e-77	291
A. carmichaelii	A. kusnezoffii	98.193	166	3	0	156209	156374	70089	69924	4.57e-77	291
A. carmichaelii	A. kusnezoffii	93.97	199	1	1	359280	359478	417003	416816	4.57e-77	291
A. carmichaelii	A. kusnezoffii	86.545	275	20	12	6100	6358	105585	105858	5.91e-76	287
A. carmichaelii	A. kusnezoffii	97.59	166	4	0	183537	183702	368793	368628	2.13e-75	285
A. carmichaelii	A. kusnezoffii	87.023	262	19	11	359230	359478	105587	105846	2.75e-74	281
A. carmichaelii	A. kusnezoffii	91.08	213	10	2	372912	373124	238895	238692	9.89e-74	279
A. carmichaelii	A. kusnezoffii	91.08	213	10	2	104553	104756	310017	309805	9.89e-74	279
A. carmichaelii	A. kusnezoffii	96.512	172	1	1	10918	11084	416816	416987	9.89e-74	279
A. carmichaelii	A. kusnezoffii	87.308	260	11	14	135984	136221	105846	105587	3.56e-73	278
A. carmichaelii	A. kusnezoffii	94.149	188	2	2	365533	365715	416804	416987	3.56e-73	278
A. carmichaelii	A. kusnezoffii	86.347	271	15	13	340000	340270	302669	302421	1.28e-72	276
A. carmichaelii	A. kusnezoffii	86.347	271	15	13	159623	159893	302669	302421	1.28e-72	276
A. carmichaelii	A. kusnezoffii	86.567	268	14	13	339995	340262	391385	391140	1.28e-72	276
A. carmichaelii	A. kusnezoffii	86.567	268	14	13	159618	159885	391385	391140	1.28e-72	276
A. carmichaelii	A. kusnezoffii	98.71	155	1	1	17113	17267	39847	39694	4.6e-72	274
A. carmichaelii	A. kusnezoffii	98.71	155	1	1	12681	12834	82879	83033	4.6e-72	274
A. carmichaelii	A. kusnezoffii	98.71	155	1	1	17113	17267	87312	87465	4.6e-72	274
A. carmichaelii	A. kusnezoffii	99.338	151	1	0	71484	71634	102340	102190	4.6e-72	274
A. carmichaelii	A. kusnezoffii	96.429	168	2	3	134442	134609	349879	349716	4.6e-72	274
A. carmichaelii	A. kusnezoffii	100	148	0	0	336601	336748	373350	373203	4.6e-72	274
A. carmichaelii	A. kusnezoffii	100	148	0	0	156224	156371	373350	373203	4.6e-72	274
A. carmichaelii	A. kusnezoffii	98.71	155	1	1	17113	17267	438807	438960	4.6e-72	274
A. carmichaelii	A. kusnezoffii	85.563	284	14	15	159616	159893	10259	10521	1.65e-71	272
A. carmichaelii	A. kusnezoffii	85.563	284	14	15	339993	340270	10259	10521	1.65e-71	272
A. carmichaelii	A. kusnezoffii	96.914	162	5	0	169168	169329	27239	27400	1.65e-71	272
A. carmichaelii	A. kusnezoffii	96.914	162	5	0	51236	51397	27400	27239	1.65e-71	272
A. carmichaelii	A. kusnezoffii	96.914	162	5	0	417646	417807	27239	27400	1.65e-71	272
A. carmichaelii	A. kusnezoffii	85.563	284	14	15	183437	183703	105858	105585	1.65e-71	272
A. carmichaelii	A. kusnezoffii	92.04	201	5	6	289887	290082	228130	228324	1.65e-71	272
A. carmichaelii	A. kusnezoffii	85.87	276	13	14	159618	159893	199073	199322	5.95e-71	270
A. carmichaelii	A. kusnezoffii	85.87	276	13	14	339995	340270	199073	199322	5.95e-71	270
A. carmichaelii	A. kusnezoffii	96.386	166	2	1	6101	6262	368628	368793	5.95e-71	270
A. carmichaelii	A. kusnezoffii	91.262	206	5	3	260950	261154	302614	302421	2.14e-70	268
A. carmichaelii	A. kusnezoffii	91.304	207	2	7	159608	159811	387744	387937	2.14e-70	268
A. carmichaelii	A. kusnezoffii	91.304	207	2	7	339985	340188	387744	387937	2.14e-70	268
A. carmichaelii	A. kusnezoffii	99.32	147	1	0	6213	6359	416949	416803	7.7e-70	267
A. carmichaelii	A. kusnezoffii	85.612	278	10	15	339993	340270	94040	93793	2.77e-69	265
A. carmichaelii	A. kusnezoffii	85.612	278	10	15	159616	159893	94040	93793	2.77e-69	265
A. carmichaelii	A. kusnezoffii	93.889	180	2	2	286647	286821	416987	416812	9.96e-69	263
A. carmichaelii	A. kusnezoffii	98.639	147	2	0	71484	71630	69927	70073	3.58e-68	261
A. carmichaelii	A. kusnezoffii	90.141	213	4	4	260944	261155	93988	93792	3.58e-68	261
A. carmichaelii	A. kusnezoffii	98.639	147	2	0	69816	69962	144692	144546	3.58e-68	261
A. carmichaelii	A. kusnezoffii	98	150	3	0	393929	394078	419724	419575	3.58e-68	261
A. carmichaelii	A. kusnezoffii	85.985	264	11	15	339995	340258	270348	270111	1.29e-67	259
A. carmichaelii	A. kusnezoffii	85.985	264	11	15	159618	159881	270348	270111	1.29e-67	259
A. carmichaelii	A. kusnezoffii	85.985	264	11	15	159618	159881	296129	296366	1.29e-67	259
A. carmichaelii	A. kusnezoffii	85.985	264	11	15	339995	340258	296129	296366	1.29e-67	259
A. carmichaelii	A. kusnezoffii	93.333	180	5	4	94028	94205	388074	387900	1.29e-67	259
A. carmichaelii	A. kusnezoffii	85.294	272	13	14	308871	309115	105858	105587	1.67e-66	255
A. carmichaelii	A. kusnezoffii	94.675	169	1	2	359230	359394	368629	368793	1.67e-66	255
A. carmichaelii	A. kusnezoffii	97.333	150	4	0	393929	394078	371806	371657	1.67e-66	255
A. carmichaelii	A. kusnezoffii	95.625	160	3	1	375268	375427	182889	183044	5.99e-66	254
A. carmichaelii	A. kusnezoffii	90.909	198	5	3	260950	261146	391325	391140	5.99e-66	254
A. carmichaelii	A. kusnezoffii	85.283	265	13	14	339995	340259	38163	37925	7.75e-65	250
A. carmichaelii	A. kusnezoffii	85.283	265	13	14	159618	159882	38163	37925	7.75e-65	250
A. carmichaelii	A. kusnezoffii	89.202	213	5	5	260950	261160	199133	199329	7.75e-65	250
A. carmichaelii	A. kusnezoffii	96.104	154	5	1	288167	288319	228287	228134	7.75e-65	250
A. carmichaelii	A. kusnezoffii	96.104	154	5	1	94032	94185	389642	389794	7.75e-65	250
A. carmichaelii	A. kusnezoffii	85.227	264	13	14	159618	159881	88996	89233	2.79e-64	248
A. carmichaelii	A. kusnezoffii	85.227	264	13	14	339995	340258	88996	89233	2.79e-64	248
A. carmichaelii	A. kusnezoffii	90.148	203	1	3	260944	261142	270298	270111	1e-63	246
A. carmichaelii	A. kusnezoffii	90.148	203	1	3	260944	261142	296179	296366	1e-63	246
A. carmichaelii	A. kusnezoffii	89.474	209	3	6	183437	183641	416804	416997	1e-63	246
A. carmichaelii	A. kusnezoffii	95.484	155	3	3	198129	198279	268582	268736	3.61e-63	244
A. carmichaelii	A. kusnezoffii	82.812	320	8	15	308861	309165	146919	147206	1.3e-62	243
A. carmichaelii	A. kusnezoffii	96.575	146	5	0	147744	147889	350326	350471	1.3e-62	243
A. carmichaelii	A. kusnezoffii	93.939	165	2	3	375255	375418	371486	371643	1.3e-62	243
A. carmichaelii	A. kusnezoffii	93.939	165	2	3	375255	375418	419404	419561	1.3e-62	243
A. carmichaelii	A. kusnezoffii	97.122	139	4	0	183537	183675	28995	28857	2.17e-60	235
A. carmichaelii	A. kusnezoffii	84.615	260	13	14	10918	11150	105846	105587	7.81e-60	233
A. carmichaelii	A. kusnezoffii	85.2	250	11	14	391019	391242	105838	105589	7.81e-60	233
A. carmichaelii	A. kusnezoffii	95.89	146	2	1	261009	261154	105717	105858	7.81e-60	233
A. carmichaelii	A. kusnezoffii	91.011	178	8	8	94014	94189	315785	315614	7.81e-60	233
A. carmichaelii	A. kusnezoffii	95.89	146	2	1	340125	340270	416945	416804	7.81e-60	233
A. carmichaelii	A. kusnezoffii	95.89	146	2	1	159748	159893	416945	416804	7.81e-60	233
A. carmichaelii	A. kusnezoffii	84.766	256	13	14	159618	159873	440491	440720	7.81e-60	233
A. carmichaelii	A. kusnezoffii	84.766	256	13	14	339995	340250	440491	440720	7.81e-60	233
A. carmichaelii	A. kusnezoffii	100	124	0	0	393609	393732	30079	29956	1.01e-58	230
A. carmichaelii	A. kusnezoffii	96.454	141	1	1	30056	30196	157359	157495	1.01e-58	230
A. carmichaelii	A. kusnezoffii	93.631	157	4	1	69646	69796	182876	183032	1.01e-58	230
A. carmichaelii	A. kusnezoffii	97.08	137	2	2	288173	288308	315625	315760	1.01e-58	230
A. carmichaelii	A. kusnezoffii	100	124	0	0	393609	393732	369877	369754	1.01e-58	230
A. carmichaelii	A. kusnezoffii	94	150	9	0	364675	364824	5535	5684	3.63e-58	228
A. carmichaelii	A. kusnezoffii	98.45	129	2	0	200919	201047	27166	27038	3.63e-58	228
A. carmichaelii	A. kusnezoffii	94	150	9	0	364675	364824	32391	32242	3.63e-58	228
A. carmichaelii	A. kusnezoffii	89.231	195	4	4	260950	261143	38103	37925	3.63e-58	228
A. carmichaelii	A. kusnezoffii	92.727	165	0	4	69646	69799	312148	312311	3.63e-58	228
A. carmichaelii	A. kusnezoffii	96.403	139	1	1	6128	6262	28857	28995	1.31e-57	226
A. carmichaelii	A. kusnezoffii	89.175	194	4	4	260950	261142	89056	89233	1.31e-57	226
A. carmichaelii	A. kusnezoffii	98.438	128	2	0	35154	35281	211426	211299	1.31e-57	226
A. carmichaelii	A. kusnezoffii	96.403	139	1	1	29171	29309	388060	387926	1.31e-57	226
A. carmichaelii	A. kusnezoffii	86.758	219	7	9	393998	394194	11100	11318	4.7e-57	224
A. carmichaelii	A. kusnezoffii	93.96	149	7	2	69948	70095	301712	301565	4.7e-57	224
A. carmichaelii	A. kusnezoffii	93.96	149	7	2	393796	393943	301565	301712	4.7e-57	224
A. carmichaelii	A. kusnezoffii	96.377	138	1	1	200259	200392	315625	315762	4.7e-57	224
A. carmichaelii	A. kusnezoffii	95.139	144	1	3	94041	94179	70975	70833	1.69e-56	222
A. carmichaelii	A. kusnezoffii	93.377	151	8	2	188274	188423	301712	301563	1.69e-56	222
A. carmichaelii	A. kusnezoffii	95.035	141	7	0	258403	258543	389533	389393	1.69e-56	222
A. carmichaelii	A. kusnezoffii	100	119	0	0	290083	290201	312252	312370	6.08e-56	220
A. carmichaelii	A. kusnezoffii	100	119	0	0	375359	375477	387872	387754	6.08e-56	220
A. carmichaelii	A. kusnezoffii	83.154	279	7	11	286551	286821	147186	146940	2.19e-55	219
A. carmichaelii	A. kusnezoffii	92.357	157	6	1	258393	258543	183032	182876	2.19e-55	219
A. carmichaelii	A. kusnezoffii	81.188	303	30	16	188073	188363	388058	387771	2.19e-55	219
A. carmichaelii	A. kusnezoffii	94.366	142	8	0	69646	69787	389393	389534	2.19e-55	219
A. carmichaelii	A. kusnezoffii	88.77	187	7	7	94033	94205	60682	60868	7.86e-55	217
A. carmichaelii	A. kusnezoffii	97.619	126	3	0	30054	30179	102178	102303	7.86e-55	217
A. carmichaelii	A. kusnezoffii	83.209	268	14	15	286581	286821	105587	105850	7.86e-55	217
A. carmichaelii	A. kusnezoffii	82.847	274	16	15	365533	365779	105858	105589	7.86e-55	217
A. carmichaelii	A. kusnezoffii	88.77	187	7	7	44334	44520	228307	228135	7.86e-55	217
A. carmichaelii	A. kusnezoffii	91.515	165	2	4	258390	258543	312311	312148	7.86e-55	217
A. carmichaelii	A. kusnezoffii	89.247	186	3	4	260950	261134	440551	440720	7.86e-55	217
A. carmichaelii	A. kusnezoffii	93.243	148	4	1	288427	288568	183023	182876	1.02e-53	213
A. carmichaelii	A. kusnezoffii	86.321	212	7	9	393998	394187	133886	133675	3.66e-53	211
A. carmichaelii	A. kusnezoffii	88.95	181	7	7	394009	394189	312320	312153	3.66e-53	211
A. carmichaelii	A. kusnezoffii	86.321	212	7	9	393998	394187	430384	430595	3.66e-53	211
A. carmichaelii	A. kusnezoffii	89.266	177	5	7	94043	94205	5889	5713	1.32e-52	209
A. carmichaelii	A. kusnezoffii	89.266	177	5	7	94043	94205	32037	32213	1.32e-52	209
A. carmichaelii	A. kusnezoffii	92.258	155	0	1	89284	89426	60799	60645	1.32e-52	209
A. carmichaelii	A. kusnezoffii	92.258	155	0	1	44403	44557	223385	223527	1.32e-52	209
A. carmichaelii	A. kusnezoffii	93.706	143	4	2	288167	288308	387920	388058	1.32e-52	209
A. carmichaelii	A. kusnezoffii	93.706	143	1	2	359256	359394	28857	28995	4.73e-52	207
A. carmichaelii	A. kusnezoffii	87.192	203	0	4	69609	69796	144829	144638	4.73e-52	207
A. carmichaelii	A. kusnezoffii	90.361	166	3	3	66789	66953	38163	38010	1.7e-51	206
A. carmichaelii	A. kusnezoffii	98.291	117	2	0	356475	356591	60672	60788	1.7e-51	206
A. carmichaelii	A. kusnezoffii	97.5	120	3	0	258214	258333	60924	60805	1.7e-51	206
A. carmichaelii	A. kusnezoffii	90.361	166	3	3	66789	66953	88996	89149	1.7e-51	206
A. carmichaelii	A. kusnezoffii	90.361	166	3	3	66789	66953	199073	199226	1.7e-51	206
A. carmichaelii	A. kusnezoffii	98.291	117	2	0	44414	44530	293485	293369	1.7e-51	206
A. carmichaelii	A. kusnezoffii	100	111	0	0	394107	394217	391226	391116	1.7e-51	206
A. carmichaelii	A. kusnezoffii	90.361	166	3	3	66789	66953	391385	391232	1.7e-51	206
A. carmichaelii	A. kusnezoffii	90.361	166	3	3	66789	66953	440491	440644	1.7e-51	206
A. carmichaelii	A. kusnezoffii	96.032	126	3	2	288198	288321	60804	60679	6.12e-51	204
A. carmichaelii	A. kusnezoffii	100	110	0	0	31335	31444	221078	220969	6.12e-51	204
A. carmichaelii	A. kusnezoffii	100	110	0	0	200283	200392	223385	223494	6.12e-51	204
A. carmichaelii	A. kusnezoffii	96.063	127	2	3	200268	200392	228268	228143	6.12e-51	204
A. carmichaelii	A. kusnezoffii	91.558	154	3	4	289901	290049	315762	315614	6.12e-51	204
A. carmichaelii	A. kusnezoffii	100	110	0	0	89284	89393	315653	315762	6.12e-51	204
A. carmichaelii	A. kusnezoffii	92.414	145	7	1	288428	288568	371630	371486	6.12e-51	204
A. carmichaelii	A. kusnezoffii	96.032	126	3	2	44398	44523	389763	389640	6.12e-51	204
A. carmichaelii	A. kusnezoffii	92.414	145	7	1	288428	288568	419548	419404	6.12e-51	204
A. carmichaelii	A. kusnezoffii	99.115	113	0	1	200279	200390	5777	5889	2.2e-50	202
A. carmichaelii	A. kusnezoffii	99.115	113	0	1	200279	200390	32149	32037	2.2e-50	202
A. carmichaelii	A. kusnezoffii	99.115	113	0	1	200279	200390	60804	60692	2.2e-50	202
A. carmichaelii	A. kusnezoffii	99.115	113	0	1	44398	44510	315649	315760	2.2e-50	202
A. carmichaelii	A. kusnezoffii	96.748	123	0	1	394071	394193	389767	389649	2.2e-50	202
A. carmichaelii	A. kusnezoffii	100	108	0	0	89284	89391	5782	5889	7.92e-50	200
A. carmichaelii	A. kusnezoffii	99.099	111	1	0	356491	356601	11317	11207	7.92e-50	200
A. carmichaelii	A. kusnezoffii	100	108	0	0	89284	89391	32144	32037	7.92e-50	200
A. carmichaelii	A. kusnezoffii	92.908	141	5	2	288173	288308	70833	70973	7.92e-50	200
A. carmichaelii	A. kusnezoffii	99.099	111	1	0	182641	182751	293385	293495	7.92e-50	200
A. carmichaelii	A. kusnezoffii	86.275	204	5	9	44312	44510	387873	388058	7.92e-50	200
A. carmichaelii	A. kusnezoffii	95.968	124	1	1	353466	353585	69964	70087	2.85e-49	198
A. carmichaelii	A. kusnezoffii	91.781	146	6	1	286465	286604	136697	136552	2.85e-49	198
A. carmichaelii	A. kusnezoffii	100	107	0	0	94038	94144	223497	223391	2.85e-49	198
A. carmichaelii	A. kusnezoffii	89.222	167	7	9	378743	378903	228274	228113	2.85e-49	198
A. carmichaelii	A. kusnezoffii	100	107	0	0	89290	89396	228246	228140	2.85e-49	198
A. carmichaelii	A. kusnezoffii	94.574	129	5	2	288201	288327	293496	293368	2.85e-49	198
A. carmichaelii	A. kusnezoffii	94.574	129	5	2	356474	356602	389634	389760	2.85e-49	198
A. carmichaelii	A. kusnezoffii	94.03	134	2	4	378743	378875	389781	389653	2.85e-49	198
A. carmichaelii	A. kusnezoffii	95.935	123	3	2	200269	200390	389774	389653	2.85e-49	198
A. carmichaelii	A. kusnezoffii	91.781	146	6	1	250237	250382	391362	391501	2.85e-49	198
A. carmichaelii	A. kusnezoffii	91.781	146	6	1	286465	286604	427573	427718	2.85e-49	198
A. carmichaelii	A. kusnezoffii	100	106	0	0	35177	35282	102238	102343	1.02e-48	196
A. carmichaelii	A. kusnezoffii	92.361	144	1	4	29171	29309	228143	228281	1.02e-48	196
A. carmichaelii	A. kusnezoffii	89.091	165	6	3	6119	6280	5595	5750	3.68e-48	195
A. carmichaelii	A. kusnezoffii	97.391	115	1	2	288198	288310	5777	5891	3.68e-48	195
A. carmichaelii	A. kusnezoffii	100	105	0	0	260950	261054	28891	28995	3.68e-48	195
A. carmichaelii	A. kusnezoffii	97.391	115	1	2	288198	288310	32149	32035	3.68e-48	195
A. carmichaelii	A. kusnezoffii	89.091	165	6	3	6119	6280	32331	32176	3.68e-48	195
A. carmichaelii	A. kusnezoffii	100	105	0	0	29173	29277	38899	39003	3.68e-48	195
A. carmichaelii	A. kusnezoffii	100	105	0	0	77194	77298	69925	70029	3.68e-48	195
A. carmichaelii	A. kusnezoffii	100	105	0	0	29173	29277	88260	88156	3.68e-48	195
A. carmichaelii	A. kusnezoffii	100	105	0	0	77194	77298	102342	102238	3.68e-48	195
A. carmichaelii	A. kusnezoffii	97.368	114	3	0	44278	44391	144533	144646	3.68e-48	195
A. carmichaelii	A. kusnezoffii	96.639	119	0	1	288194	288312	144688	144802	3.68e-48	195
A. carmichaelii	A. kusnezoffii	98.198	111	2	0	356483	356593	146932	147042	3.68e-48	195
A. carmichaelii	A. kusnezoffii	98.198	111	2	0	284303	284413	199893	199783	3.68e-48	195
A. carmichaelii	A. kusnezoffii	92.308	143	2	3	29171	29309	315762	315625	3.68e-48	195
A. carmichaelii	A. kusnezoffii	94.574	129	2	2	289898	290026	347604	347727	3.68e-48	195
A. carmichaelii	A. kusnezoffii	99.083	109	0	1	188073	188181	347609	347716	3.68e-48	195
A. carmichaelii	A. kusnezoffii	100	105	0	0	260950	261054	368689	368793	3.68e-48	195
A. carmichaelii	A. kusnezoffii	83.7	227	16	13	136015	136221	387979	387754	3.68e-48	195
A. carmichaelii	A. kusnezoffii	95.238	126	1	2	200268	200392	387939	388060	3.68e-48	195
A. carmichaelii	A. kusnezoffii	98.198	111	2	0	308297	308407	393663	393553	3.68e-48	195
A. carmichaelii	A. kusnezoffii	95.833	120	5	0	44278	44397	419737	419618	3.68e-48	195
A. carmichaelii	A. kusnezoffii	100	105	0	0	29173	29277	439755	439651	3.68e-48	195
A. carmichaelii	A. kusnezoffii	99.065	107	1	0	44416	44522	147038	146932	1.33e-47	193
A. carmichaelii	A. kusnezoffii	98.182	110	2	0	30070	30179	373349	373240	1.33e-47	193
A. carmichaelii	A. kusnezoffii	95.763	118	5	0	356485	356602	228135	228252	4.77e-47	191
A. carmichaelii	A. kusnezoffii	95.763	118	5	0	94033	94150	293379	293496	4.77e-47	191
A. carmichaelii	A. kusnezoffii	92.199	141	2	3	375346	375477	300399	300259	4.77e-47	191
A. carmichaelii	A. kusnezoffii	89.441	161	4	3	66794	66953	302669	302521	4.77e-47	191
A. carmichaelii	A. kusnezoffii	85.047	214	2	6	394018	394220	371643	371449	4.77e-47	191
A. carmichaelii	A. kusnezoffii	100	103	0	0	246094	246196	371485	371587	4.77e-47	191
A. carmichaelii	A. kusnezoffii	96.522	115	4	0	44283	44397	371814	371700	4.77e-47	191
A. carmichaelii	A. kusnezoffii	100	103	0	0	77196	77298	373203	373305	4.77e-47	191
A. carmichaelii	A. kusnezoffii	100	103	0	0	35177	35279	373305	373203	4.77e-47	191
A. carmichaelii	A. kusnezoffii	91.156	147	4	4	289903	290045	389653	389794	4.77e-47	191
A. carmichaelii	A. kusnezoffii	100	103	0	0	246094	246196	419403	419505	4.77e-47	191
A. carmichaelii	A. kusnezoffii	91.156	147	1	3	289901	290039	70975	70833	1.71e-46	189
A. carmichaelii	A. kusnezoffii	92.143	140	2	3	378743	378877	70840	70975	1.71e-46	189
A. carmichaelii	A. kusnezoffii	99.048	105	1	0	356497	356601	133675	133779	1.71e-46	189
A. carmichaelii	A. kusnezoffii	100	102	0	0	336649	336750	211400	211299	1.71e-46	189
A. carmichaelii	A. kusnezoffii	100	102	0	0	156272	156373	211400	211299	1.71e-46	189
A. carmichaelii	A. kusnezoffii	100	102	0	0	288207	288308	223391	223492	1.71e-46	189
A. carmichaelii	A. kusnezoffii	95.833	120	0	2	394071	394189	228260	228145	1.71e-46	189
A. carmichaelii	A. kusnezoffii	88.757	169	0	3	66789	66953	270348	270195	1.71e-46	189
A. carmichaelii	A. kusnezoffii	99.048	105	1	0	246102	246206	293391	293495	1.71e-46	189
A. carmichaelii	A. kusnezoffii	88.757	169	0	3	66789	66953	296129	296282	1.71e-46	189
A. carmichaelii	A. kusnezoffii	100	102	0	0	89290	89391	389754	389653	1.71e-46	189
A. carmichaelii	A. kusnezoffii	99.048	105	1	0	356497	356601	430595	430491	1.71e-46	189
A. carmichaelii	A. kusnezoffii	100	101	0	0	258227	258327	5670	5770	6.17e-46	187
A. carmichaelii	A. kusnezoffii	100	101	0	0	44414	44514	11217	11317	6.17e-46	187
A. carmichaelii	A. kusnezoffii	100	101	0	0	288212	288312	11217	11317	6.17e-46	187
A. carmichaelii	A. kusnezoffii	98.131	107	2	0	258227	258333	32256	32150	6.17e-46	187
A. carmichaelii	A. kusnezoffii	100	101	0	0	182641	182741	60688	60788	6.17e-46	187
A. carmichaelii	A. kusnezoffii	87.006	177	10	6	375260	375427	144798	144626	6.17e-46	187
A. carmichaelii	A. kusnezoffii	97.297	111	1	2	188071	188181	144800	144692	6.17e-46	187
A. carmichaelii	A. kusnezoffii	94.355	124	3	1	156211	156334	157359	157478	6.17e-46	187
A. carmichaelii	A. kusnezoffii	94.355	124	3	1	336588	336711	157359	157478	6.17e-46	187
A. carmichaelii	A. kusnezoffii	92.647	136	1	3	378743	378877	387933	388060	6.17e-46	187
A. carmichaelii	A. kusnezoffii	100	101	0	0	182641	182741	389649	389749	6.17e-46	187
A. carmichaelii	A. kusnezoffii	95.041	121	0	3	89277	89393	70857	70975	2.22e-45	185
A. carmichaelii	A. kusnezoffii	89.308	159	2	2	258393	258536	144638	144796	2.22e-45	185
A. carmichaelii	A. kusnezoffii	84.834	211	2	5	365527	365737	146926	147106	2.22e-45	185
A. carmichaelii	A. kusnezoffii	100	100	0	0	71484	71583	211301	211400	2.22e-45	185
A. carmichaelii	A. kusnezoffii	96.491	114	0	1	378764	378877	223385	223494	2.22e-45	185
A. carmichaelii	A. kusnezoffii	95.726	117	0	2	378760	378875	5777	5889	7.98e-45	183
A. carmichaelii	A. kusnezoffii	100	99	0	0	356493	356591	5891	5793	7.98e-45	183
A. carmichaelii	A. kusnezoffii	100	99	0	0	182643	182741	5891	5793	7.98e-45	183
A. carmichaelii	A. kusnezoffii	100	99	0	0	182643	182741	32035	32133	7.98e-45	183
A. carmichaelii	A. kusnezoffii	100	99	0	0	356493	356591	32035	32133	7.98e-45	183
A. carmichaelii	A. kusnezoffii	95.726	117	0	2	378760	378875	32149	32037	7.98e-45	183
A. carmichaelii	A. kusnezoffii	100	99	0	0	394095	394193	60786	60688	7.98e-45	183
A. carmichaelii	A. kusnezoffii	95.726	117	0	2	378760	378875	60804	60692	7.98e-45	183
A. carmichaelii	A. kusnezoffii	95.726	117	0	2	44398	44510	70858	70973	7.98e-45	183
A. carmichaelii	A. kusnezoffii	85.149	202	4	11	290028	290206	105780	105582	7.98e-45	183
A. carmichaelii	A. kusnezoffii	98.095	105	2	0	288214	288318	147038	146934	7.98e-45	183
A. carmichaelii	A. kusnezoffii	86.339	183	7	7	396422	396594	199197	199023	7.98e-45	183
A. carmichaelii	A. kusnezoffii	87.006	177	5	8	188073	188245	228145	228307	7.98e-45	183
A. carmichaelii	A. kusnezoffii	100	99	0	0	394095	394193	293483	293385	7.98e-45	183
A. carmichaelii	A. kusnezoffii	88.166	169	1	3	136068	136221	368793	368629	7.98e-45	183
A. carmichaelii	A. kusnezoffii	82.96	223	17	13	159668	159885	11111	11317	2.87e-44	182
A. carmichaelii	A. kusnezoffii	82.96	223	17	13	340045	340262	11111	11317	2.87e-44	182
A. carmichaelii	A. kusnezoffii	97.196	107	3	0	393929	394035	60911	60805	2.87e-44	182
A. carmichaelii	A. kusnezoffii	97.196	107	3	0	69856	69962	60805	60911	2.87e-44	182
A. carmichaelii	A. kusnezoffii	97.222	108	1	2	396311	396417	93780	93886	2.87e-44	182
A. carmichaelii	A. kusnezoffii	93.548	124	4	1	353466	353585	102303	102180	2.87e-44	182
A. carmichaelii	A. kusnezoffii	95.69	116	0	2	94043	94158	144798	144688	2.87e-44	182
A. carmichaelii	A. kusnezoffii	100	98	0	0	375259	375356	223493	223396	2.87e-44	182
A. carmichaelii	A. kusnezoffii	100	98	0	0	375259	375356	228144	228241	2.87e-44	182
A. carmichaelii	A. kusnezoffii	98.095	105	1	1	94035	94139	312146	312249	2.87e-44	182
A. carmichaelii	A. kusnezoffii	98.095	105	1	1	356487	356591	312146	312249	2.87e-44	182
A. carmichaelii	A. kusnezoffii	98.095	105	1	1	44414	44518	312249	312146	2.87e-44	182
A. carmichaelii	A. kusnezoffii	100	98	0	0	200294	200391	312249	312152	2.87e-44	182
A. carmichaelii	A. kusnezoffii	100	98	0	0	89295	89392	312249	312152	2.87e-44	182
A. carmichaelii	A. kusnezoffii	97.222	108	1	2	182635	182741	315770	315664	2.87e-44	182
A. carmichaelii	A. kusnezoffii	100	98	0	0	375259	375356	315761	315664	2.87e-44	182
A. carmichaelii	A. kusnezoffii	94.309	123	0	4	89277	89398	387950	388066	2.87e-44	182
A. carmichaelii	A. kusnezoffii	100	97	0	0	375260	375356	5889	5793	1.03e-43	180
A. carmichaelii	A. kusnezoffii	100	97	0	0	394095	394191	5795	5891	1.03e-43	180
A. carmichaelii	A. kusnezoffii	100	97	0	0	375260	375356	11313	11217	1.03e-43	180
A. carmichaelii	A. kusnezoffii	100	97	0	0	89295	89391	11217	11313	1.03e-43	180
A. carmichaelii	A. kusnezoffii	100	97	0	0	200294	200390	11217	11313	1.03e-43	180
A. carmichaelii	A. kusnezoffii	100	97	0	0	94043	94139	11313	11217	1.03e-43	180
A. carmichaelii	A. kusnezoffii	100	97	0	0	394095	394191	32131	32035	1.03e-43	180
A. carmichaelii	A. kusnezoffii	100	97	0	0	375260	375356	32037	32133	1.03e-43	180
A. carmichaelii	A. kusnezoffii	100	97	0	0	365531	365627	60678	60774	1.03e-43	180
A. carmichaelii	A. kusnezoffii	98.077	104	1	1	375254	375356	60685	60788	1.03e-43	180
A. carmichaelii	A. kusnezoffii	95.614	114	1	1	286732	286845	144717	144826	1.03e-43	180
A. carmichaelii	A. kusnezoffii	98.058	103	2	0	182641	182743	146940	147042	1.03e-43	180
A. carmichaelii	A. kusnezoffii	100	97	0	0	356495	356591	223492	223396	1.03e-43	180
A. carmichaelii	A. kusnezoffii	100	97	0	0	182645	182741	223492	223396	1.03e-43	180
A. carmichaelii	A. kusnezoffii	100	97	0	0	182645	182741	228145	228241	1.03e-43	180
A. carmichaelii	A. kusnezoffii	100	97	0	0	365531	365627	293375	293471	1.03e-43	180
A. carmichaelii	A. kusnezoffii	98.077	104	1	1	375254	375356	293382	293485	1.03e-43	180
A. carmichaelii	A. kusnezoffii	100	97	0	0	200294	200390	293485	293389	1.03e-43	180
A. carmichaelii	A. kusnezoffii	100	97	0	0	89295	89391	293485	293389	1.03e-43	180
A. carmichaelii	A. kusnezoffii	100	97	0	0	356481	356577	302419	302515	1.03e-43	180
A. carmichaelii	A. kusnezoffii	100	97	0	0	44428	44524	302515	302419	1.03e-43	180
A. carmichaelii	A. kusnezoffii	94.872	117	3	3	288212	288327	312249	312135	1.03e-43	180
A. carmichaelii	A. kusnezoffii	100	97	0	0	182645	182741	312153	312249	1.03e-43	180
A. carmichaelii	A. kusnezoffii	100	97	0	0	356495	356591	315760	315664	1.03e-43	180
A. carmichaelii	A. kusnezoffii	92.969	128	1	2	378750	378877	347726	347607	1.03e-43	180
A. carmichaelii	A. kusnezoffii	94.828	116	4	2	309001	309115	368743	368629	1.03e-43	180
A. carmichaelii	A. kusnezoffii	94.828	116	4	2	286581	286695	368629	368743	1.03e-43	180
A. carmichaelii	A. kusnezoffii	94.828	116	4	2	11036	11150	368743	368629	1.03e-43	180
A. carmichaelii	A. kusnezoffii	100	97	0	0	375260	375356	389653	389749	1.03e-43	180
A. carmichaelii	A. kusnezoffii	87.647	170	2	4	394018	394187	419561	419411	1.03e-43	180
A. carmichaelii	A. kusnezoffii	97.17	106	1	2	378781	378885	11219	11323	3.71e-43	178
A. carmichaelii	A. kusnezoffii	91.791	134	2	3	375353	375477	105720	105587	3.71e-43	178
A. carmichaelii	A. kusnezoffii	98.058	103	0	2	375255	375356	133668	133769	3.71e-43	178
A. carmichaelii	A. kusnezoffii	83.562	219	6	10	182640	182858	144803	144615	3.71e-43	178
A. carmichaelii	A. kusnezoffii	97.143	105	3	0	94033	94137	146934	147038	3.71e-43	178
A. carmichaelii	A. kusnezoffii	98.99	99	1	0	394095	394193	147038	146940	3.71e-43	178
A. carmichaelii	A. kusnezoffii	85.87	184	6	9	136097	136271	147034	147206	3.71e-43	178
A. carmichaelii	A. kusnezoffii	85.792	183	8	8	396422	396594	270224	270398	3.71e-43	178
A. carmichaelii	A. kusnezoffii	85.792	183	8	8	396422	396594	296253	296079	3.71e-43	178
A. carmichaelii	A. kusnezoffii	98.058	103	0	2	246095	246196	312148	312249	3.71e-43	178
A. carmichaelii	A. kusnezoffii	100	96	0	0	378781	378876	312247	312152	3.71e-43	178
A. carmichaelii	A. kusnezoffii	97.17	106	2	1	246091	246196	315768	315664	3.71e-43	178
A. carmichaelii	A. kusnezoffii	92.913	127	2	4	94041	94166	347607	347727	3.71e-43	178
A. carmichaelii	A. kusnezoffii	96.364	110	0	1	89284	89393	347712	347607	3.71e-43	178
A. carmichaelii	A. kusnezoffii	81.897	232	22	12	359230	359447	387754	387979	3.71e-43	178
A. carmichaelii	A. kusnezoffii	98.058	103	0	2	375255	375356	430602	430501	3.71e-43	178
A. carmichaelii	A. kusnezoffii	86.982	169	6	4	359247	359412	5595	5750	1.33e-42	176
A. carmichaelii	A. kusnezoffii	100	95	0	0	246102	246196	5887	5793	1.33e-42	176
A. carmichaelii	A. kusnezoffii	100	95	0	0	246102	246196	32039	32133	1.33e-42	176
A. carmichaelii	A. kusnezoffii	86.982	169	6	4	359247	359412	32331	32176	1.33e-42	176
A. carmichaelii	A. kusnezoffii	100	95	0	0	246102	246196	60694	60788	1.33e-42	176
A. carmichaelii	A. kusnezoffii	96.33	109	0	1	11886	11990	70973	70865	1.33e-42	176
A. carmichaelii	A. kusnezoffii	87.425	167	4	5	66788	66953	94039	93889	1.33e-42	176
A. carmichaelii	A. kusnezoffii	96.33	109	1	3	89295	89401	133769	133662	1.33e-42	176
A. carmichaelii	A. kusnezoffii	98.99	99	0	1	94042	94139	133671	133769	1.33e-42	176
A. carmichaelii	A. kusnezoffii	98.99	99	0	1	200294	200391	133769	133671	1.33e-42	176
A. carmichaelii	A. kusnezoffii	100	95	0	0	288212	288306	133769	133675	1.33e-42	176
A. carmichaelii	A. kusnezoffii	100	95	0	0	44414	44508	133769	133675	1.33e-42	176
A. carmichaelii	A. kusnezoffii	98.02	101	2	0	188188	188288	144646	144546	1.33e-42	176
A. carmichaelii	A. kusnezoffii	98.98	98	1	0	340173	340270	147029	146932	1.33e-42	176
A. carmichaelii	A. kusnezoffii	98.98	98	1	0	183437	183534	146932	147029	1.33e-42	176
A. carmichaelii	A. kusnezoffii	98.98	98	1	0	159796	159893	147029	146932	1.33e-42	176
A. carmichaelii	A. kusnezoffii	98.99	99	0	1	246098	246196	223493	223396	1.33e-42	176
A. carmichaelii	A. kusnezoffii	100	95	0	0	394095	394189	223398	223492	1.33e-42	176
A. carmichaelii	A. kusnezoffii	98.99	99	0	1	246098	246196	228144	228241	1.33e-42	176
A. carmichaelii	A. kusnezoffii	100	95	0	0	378781	378875	293483	293389	1.33e-42	176
A. carmichaelii	A. kusnezoffii	91.729	133	2	3	290083	290206	300386	300254	1.33e-42	176
A. carmichaelii	A. kusnezoffii	95.575	113	0	2	188073	188181	315760	315649	1.33e-42	176
A. carmichaelii	A. kusnezoffii	100	95	0	0	394095	394189	315666	315760	1.33e-42	176
A. carmichaelii	A. kusnezoffii	95.575	113	0	2	44398	44510	347716	347609	1.33e-42	176
A. carmichaelii	A. kusnezoffii	98.99	99	0	1	94042	94139	371489	371587	1.33e-42	176
A. carmichaelii	A. kusnezoffii	98.99	99	0	1	200294	200391	371587	371489	1.33e-42	176
A. carmichaelii	A. kusnezoffii	98.99	99	0	1	89295	89392	371587	371489	1.33e-42	176
A. carmichaelii	A. kusnezoffii	100	95	0	0	288212	288306	371587	371493	1.33e-42	176
A. carmichaelii	A. kusnezoffii	100	95	0	0	182647	182741	371493	371587	1.33e-42	176
A. carmichaelii	A. kusnezoffii	100	95	0	0	356497	356591	371493	371587	1.33e-42	176
A. carmichaelii	A. kusnezoffii	100	95	0	0	44414	44508	371587	371493	1.33e-42	176
A. carmichaelii	A. kusnezoffii	82.667	225	14	14	391042	391242	387979	387756	1.33e-42	176
A. carmichaelii	A. kusnezoffii	100	95	0	0	246102	246196	389655	389749	1.33e-42	176
A. carmichaelii	A. kusnezoffii	98.99	99	0	1	94042	94139	419407	419505	1.33e-42	176
A. carmichaelii	A. kusnezoffii	98.99	99	0	1	200294	200391	419505	419407	1.33e-42	176
A. carmichaelii	A. kusnezoffii	98.99	99	0	1	89295	89392	419505	419407	1.33e-42	176
A. carmichaelii	A. kusnezoffii	100	95	0	0	288212	288306	419505	419411	1.33e-42	176
A. carmichaelii	A. kusnezoffii	100	95	0	0	182647	182741	419411	419505	1.33e-42	176
A. carmichaelii	A. kusnezoffii	100	95	0	0	356497	356591	419411	419505	1.33e-42	176
A. carmichaelii	A. kusnezoffii	100	95	0	0	44414	44508	419505	419411	1.33e-42	176
A. carmichaelii	A. kusnezoffii	96.262	107	4	0	188182	188288	419618	419724	1.33e-42	176
A. carmichaelii	A. kusnezoffii	98.99	99	0	1	89295	89392	430501	430599	1.33e-42	176
A. carmichaelii	A. kusnezoffii	98.99	99	0	1	200294	200391	430501	430599	1.33e-42	176
A. carmichaelii	A. kusnezoffii	98.99	99	0	1	94042	94139	430599	430501	1.33e-42	176
A. carmichaelii	A. kusnezoffii	100	95	0	0	44414	44508	430501	430595	1.33e-42	176
A. carmichaelii	A. kusnezoffii	100	95	0	0	288212	288306	430501	430595	1.33e-42	176
A. carmichaelii	A. kusnezoffii	93.443	122	0	2	44406	44523	39003	38886	4.8e-42	174
A. carmichaelii	A. kusnezoffii	93.443	122	0	2	11873	11990	60679	60796	4.8e-42	174
A. carmichaelii	A. kusnezoffii	93.443	122	0	2	44406	44523	88156	88273	4.8e-42	174
A. carmichaelii	A. kusnezoffii	97.115	104	2	1	378781	378883	133767	133664	4.8e-42	174
A. carmichaelii	A. kusnezoffii	96.296	108	0	1	188073	188176	223492	223385	4.8e-42	174
A. carmichaelii	A. kusnezoffii	90.071	141	5	3	29173	29309	389653	389788	4.8e-42	174
A. carmichaelii	A. kusnezoffii	97.115	104	2	1	378781	378883	430503	430606	4.8e-42	174
A. carmichaelii	A. kusnezoffii	93.443	122	0	2	44406	44523	439651	439768	4.8e-42	174
A. carmichaelii	A. kusnezoffii	96.262	107	0	1	188071	188173	38897	39003	1.73e-41	172
A. carmichaelii	A. kusnezoffii	98.958	96	1	0	183436	183531	60679	60774	1.73e-41	172
A. carmichaelii	A. kusnezoffii	96.262	107	0	1	188071	188173	88262	88156	1.73e-41	172
A. carmichaelii	A. kusnezoffii	94.017	117	1	3	44398	44514	144692	144802	1.73e-41	172
A. carmichaelii	A. kusnezoffii	97.087	103	2	1	261057	261159	147029	146928	1.73e-41	172
A. carmichaelii	A. kusnezoffii	96.262	107	1	3	396311	396417	199332	199229	1.73e-41	172
A. carmichaelii	A. kusnezoffii	98.958	96	1	0	183436	183531	293376	293471	1.73e-41	172
A. carmichaelii	A. kusnezoffii	92.683	123	3	3	288187	288308	347726	347609	1.73e-41	172
A. carmichaelii	A. kusnezoffii	98	100	1	1	378781	378879	371585	371486	1.73e-41	172
A. carmichaelii	A. kusnezoffii	98	100	1	1	378781	378879	419503	419404	1.73e-41	172
A. carmichaelii	A. kusnezoffii	96.262	107	0	1	188071	188173	439757	439651	1.73e-41	172
A. carmichaelii	A. kusnezoffii	86.391	169	7	5	183519	183684	5750	5595	6.21e-41	171
A. carmichaelii	A. kusnezoffii	85.635	181	4	9	289903	290065	5889	5713	6.21e-41	171
A. carmichaelii	A. kusnezoffii	86.391	169	7	5	188208	188363	10443	10278	6.21e-41	171
A. carmichaelii	A. kusnezoffii	86.391	169	7	5	69882	70037	10443	10278	6.21e-41	171
A. carmichaelii	A. kusnezoffii	86.391	169	7	5	393854	394009	10278	10443	6.21e-41	171
A. carmichaelii	A. kusnezoffii	85.635	181	4	9	289903	290065	32037	32213	6.21e-41	171
A. carmichaelii	A. kusnezoffii	86.391	169	7	5	183519	183684	32176	32331	6.21e-41	171
A. carmichaelii	A. kusnezoffii	92.063	126	2	2	288207	288328	39000	38879	6.21e-41	171
A. carmichaelii	A. kusnezoffii	98.947	95	1	0	340176	340270	60774	60680	6.21e-41	171
A. carmichaelii	A. kusnezoffii	98.947	95	1	0	159799	159893	60774	60680	6.21e-41	171
A. carmichaelii	A. kusnezoffii	85.635	181	4	9	289903	290065	60692	60868	6.21e-41	171
A. carmichaelii	A. kusnezoffii	92.063	126	2	2	288207	288328	88159	88280	6.21e-41	171
A. carmichaelii	A. kusnezoffii	82.488	217	17	13	340045	340256	133875	133675	6.21e-41	171
A. carmichaelii	A. kusnezoffii	82.488	217	17	13	159668	159879	133875	133675	6.21e-41	171
A. carmichaelii	A. kusnezoffii	96.226	106	0	1	11882	11987	144802	144701	6.21e-41	171
A. carmichaelii	A. kusnezoffii	98.947	95	1	0	396332	396426	144802	144708	6.21e-41	171
A. carmichaelii	A. kusnezoffii	97.059	102	2	1	375254	375354	146937	147038	6.21e-41	171
A. carmichaelii	A. kusnezoffii	98.947	95	1	0	378781	378875	147038	146944	6.21e-41	171
A. carmichaelii	A. kusnezoffii	98.947	95	1	0	200296	200390	147038	146944	6.21e-41	171
A. carmichaelii	A. kusnezoffii	98.947	95	1	0	89297	89391	147038	146944	6.21e-41	171
A. carmichaelii	A. kusnezoffii	98.947	95	1	0	340176	340270	293471	293377	6.21e-41	171
A. carmichaelii	A. kusnezoffii	98.947	95	1	0	159799	159893	293471	293377	6.21e-41	171
A. carmichaelii	A. kusnezoffii	91.87	123	9	1	104173	104294	360119	360241	6.21e-41	171
A. carmichaelii	A. kusnezoffii	95.327	107	5	0	188182	188288	371700	371806	6.21e-41	171
A. carmichaelii	A. kusnezoffii	92.063	126	2	2	11866	11987	389633	389754	6.21e-41	171
A. carmichaelii	A. kusnezoffii	82.488	217	17	13	159668	159879	430395	430595	6.21e-41	171
A. carmichaelii	A. kusnezoffii	82.488	217	17	13	340045	340256	430395	430595	6.21e-41	171
A. carmichaelii	A. kusnezoffii	92.063	126	2	2	288207	288328	439654	439775	6.21e-41	171
A. carmichaelii	A. kusnezoffii	98.936	94	1	0	396324	396417	10521	10428	2.23e-40	169
A. carmichaelii	A. kusnezoffii	98.936	94	1	0	396324	396417	105858	105765	2.23e-40	169
A. carmichaelii	A. kusnezoffii	100	91	0	0	289903	289993	144798	144708	2.23e-40	169
A. carmichaelii	A. kusnezoffii	97.938	97	2	0	246102	246198	146946	147042	2.23e-40	169
A. carmichaelii	A. kusnezoffii	94.595	111	2	1	396324	396430	293377	293487	2.23e-40	169
A. carmichaelii	A. kusnezoffii	92.683	123	0	5	35168	35281	300309	300431	2.23e-40	169
A. carmichaelii	A. kusnezoffii	92.683	123	0	5	77194	77307	300431	300309	2.23e-40	169
A. carmichaelii	A. kusnezoffii	98.947	95	0	1	69649	69743	347608	347701	2.23e-40	169
A. carmichaelii	A. kusnezoffii	98.947	95	0	1	258446	258540	347701	347608	2.23e-40	169
A. carmichaelii	A. kusnezoffii	96.19	105	0	1	11886	11990	347609	347709	2.23e-40	169
A. carmichaelii	A. kusnezoffii	98.936	94	1	0	284303	284396	377019	377112	2.23e-40	169
A. carmichaelii	A. kusnezoffii	96.19	105	0	1	11886	11990	388058	387958	2.23e-40	169
A. carmichaelii	A. kusnezoffii	98.947	95	0	1	258446	258540	387966	388059	2.23e-40	169
A. carmichaelii	A. kusnezoffii	98.947	95	0	1	69649	69743	388059	387966	2.23e-40	169
A. carmichaelii	A. kusnezoffii	96.154	104	3	1	183429	183531	389632	389735	2.23e-40	169
A. carmichaelii	A. kusnezoffii	93.913	115	1	3	188071	188181	389651	389763	2.23e-40	169
A. carmichaelii	A. kusnezoffii	98.936	94	1	0	300846	300939	393570	393663	2.23e-40	169
A. carmichaelii	A. kusnezoffii	95.327	107	1	1	396324	396426	38887	38993	8.03e-40	167
A. carmichaelii	A. kusnezoffii	95.327	107	1	1	396324	396426	60680	60786	8.03e-40	167
A. carmichaelii	A. kusnezoffii	95.327	107	1	1	396324	396426	88272	88166	8.03e-40	167
A. carmichaelii	A. kusnezoffii	94.545	110	2	1	71521	71630	157478	157373	8.03e-40	167
A. carmichaelii	A. kusnezoffii	97.917	96	2	0	288226	288321	302515	302420	8.03e-40	167
A. carmichaelii	A. kusnezoffii	81.197	234	20	13	6100	6315	387752	387979	8.03e-40	167
A. carmichaelii	A. kusnezoffii	97.917	96	2	0	365532	365627	389640	389735	8.03e-40	167
A. carmichaelii	A. kusnezoffii	95.327	107	1	1	396324	396426	439767	439661	8.03e-40	167
A. carmichaelii	A. kusnezoffii	97.895	95	2	0	261060	261154	60774	60680	2.89e-39	165
A. carmichaelii	A. kusnezoffii	96.117	103	0	1	69645	69743	133667	133769	2.89e-39	165
A. carmichaelii	A. kusnezoffii	96.117	103	0	1	258446	258544	133769	133667	2.89e-39	165
A. carmichaelii	A. kusnezoffii	83.019	212	6	10	246102	246313	144796	144615	2.89e-39	165
A. carmichaelii	A. kusnezoffii	93.103	116	2	3	200276	200390	144688	144798	2.89e-39	165
A. carmichaelii	A. kusnezoffii	93.103	116	3	2	29173	29288	144798	144688	2.89e-39	165
A. carmichaelii	A. kusnezoffii	93.75	112	3	1	356491	356602	144802	144695	2.89e-39	165
A. carmichaelii	A. kusnezoffii	97.895	95	2	0	261060	261154	293471	293377	2.89e-39	165
A. carmichaelii	A. kusnezoffii	89.209	139	5	2	288427	288555	312299	312161	2.89e-39	165
A. carmichaelii	A. kusnezoffii	92.982	114	6	2	365667	365779	368743	368631	2.89e-39	165
A. carmichaelii	A. kusnezoffii	88.971	136	11	3	168621	168752	373661	373796	2.89e-39	165
A. carmichaelii	A. kusnezoffii	88.971	136	11	3	51813	51944	373796	373661	2.89e-39	165
A. carmichaelii	A. kusnezoffii	88.971	136	11	3	417099	417230	373661	373796	2.89e-39	165
A. carmichaelii	A. kusnezoffii	100	89	0	0	69728	69816	388849	388761	2.89e-39	165
A. carmichaelii	A. kusnezoffii	89.209	139	5	2	375268	375406	389406	389534	2.89e-39	165
A. carmichaelii	A. kusnezoffii	96.97	99	2	1	396320	396417	416799	416897	2.89e-39	165
A. carmichaelii	A. kusnezoffii	96.117	103	0	1	258446	258544	430501	430603	2.89e-39	165
A. carmichaelii	A. kusnezoffii	96.117	103	0	1	69645	69743	430603	430501	2.89e-39	165
A. carmichaelii	A. kusnezoffii	98.901	91	1	0	286732	286822	11228	11318	1.04e-38	163
A. carmichaelii	A. kusnezoffii	96.078	102	0	1	375259	375356	70974	70873	1.04e-38	163
A. carmichaelii	A. kusnezoffii	96.078	102	0	1	89290	89391	144701	144798	1.04e-38	163
A. carmichaelii	A. kusnezoffii	93.75	112	1	3	6265	6371	147029	146919	1.04e-38	163
A. carmichaelii	A. kusnezoffii	91.339	127	0	5	289895	290015	223499	223378	1.04e-38	163
A. carmichaelii	A. kusnezoffii	98.901	91	1	0	396336	396426	347609	347699	1.04e-38	163
A. carmichaelii	A. kusnezoffii	98.901	91	1	0	396336	396426	388058	387968	1.04e-38	163
A. carmichaelii	A. kusnezoffii	100	88	0	0	182640	182727	391139	391226	1.04e-38	163
A. carmichaelii	A. kusnezoffii	90.152	132	1	4	260944	261072	5628	5750	3.74e-38	161
A. carmichaelii	A. kusnezoffii	98.889	90	1	0	365541	365630	11317	11228	3.74e-38	161
A. carmichaelii	A. kusnezoffii	90.152	132	1	4	260944	261072	32298	32176	3.74e-38	161
A. carmichaelii	A. kusnezoffii	91.803	122	0	4	356474	356591	38880	38995	3.74e-38	161
A. carmichaelii	A. kusnezoffii	83.516	182	21	5	393001	393174	45939	46119	3.74e-38	161
A. carmichaelii	A. kusnezoffii	100	87	0	0	286735	286821	60774	60688	3.74e-38	161
A. carmichaelii	A. kusnezoffii	96.04	101	0	1	356495	356591	70973	70873	3.74e-38	161
A. carmichaelii	A. kusnezoffii	96.04	101	0	1	182645	182741	70973	70873	3.74e-38	161
A. carmichaelii	A. kusnezoffii	91.803	122	0	4	356474	356591	88279	88164	3.74e-38	161
A. carmichaelii	A. kusnezoffii	96	100	2	1	365530	365627	228128	228227	3.74e-38	161
A. carmichaelii	A. kusnezoffii	91.803	122	0	4	11867	11982	293368	293485	3.74e-38	161
A. carmichaelii	A. kusnezoffii	100	87	0	0	286735	286821	293471	293385	3.74e-38	161
A. carmichaelii	A. kusnezoffii	96	100	2	1	94026	94125	302418	302515	3.74e-38	161
A. carmichaelii	A. kusnezoffii	100	87	0	0	394107	394193	302515	302429	3.74e-38	161
A. carmichaelii	A. kusnezoffii	100	87	0	0	182641	182727	302429	302515	3.74e-38	161
A. carmichaelii	A. kusnezoffii	87.838	148	5	4	188229	188363	368793	368646	3.74e-38	161
A. carmichaelii	A. kusnezoffii	87.838	148	5	4	69903	70037	368793	368646	3.74e-38	161
A. carmichaelii	A. kusnezoffii	87.838	148	5	4	393854	393988	368646	368793	3.74e-38	161
A. carmichaelii	A. kusnezoffii	93.636	110	3	1	353466	353571	373240	373349	3.74e-38	161
A. carmichaelii	A. kusnezoffii	95.96	99	4	0	340176	340274	389735	389637	3.74e-38	161
A. carmichaelii	A. kusnezoffii	95.96	99	4	0	159799	159897	389735	389637	3.74e-38	161
A. carmichaelii	A. kusnezoffii	100	87	0	0	286735	286821	389735	389649	3.74e-38	161
A. carmichaelii	A. kusnezoffii	100	87	0	0	288226	288312	391226	391140	3.74e-38	161
A. carmichaelii	A. kusnezoffii	100	87	0	0	356491	356577	391140	391226	3.74e-38	161
A. carmichaelii	A. kusnezoffii	100	87	0	0	44428	44514	391226	391140	3.74e-38	161
A. carmichaelii	A. kusnezoffii	91.803	122	0	4	356474	356591	439774	439659	3.74e-38	161
A. carmichaelii	A. kusnezoffii	100	86	0	0	66679	66764	1685	1770	1.34e-37	159
A. carmichaelii	A. kusnezoffii	89.13	138	2	4	188229	188353	28995	28858	1.34e-37	159
A. carmichaelii	A. kusnezoffii	89.13	138	2	4	69903	70027	28995	28858	1.34e-37	159
A. carmichaelii	A. kusnezoffii	89.13	138	2	4	393864	393988	28858	28995	1.34e-37	159
A. carmichaelii	A. kusnezoffii	100	86	0	0	66679	66764	36241	36156	1.34e-37	159
A. carmichaelii	A. kusnezoffii	100	86	0	0	363458	363543	70010	69925	1.34e-37	159
A. carmichaelii	A. kusnezoffii	100	86	0	0	363458	363543	102257	102342	1.34e-37	159
A. carmichaelii	A. kusnezoffii	98.876	89	1	0	77239	77327	133807	133895	1.34e-37	159
A. carmichaelii	A. kusnezoffii	85.057	174	6	9	359180	359344	147206	147044	1.34e-37	159
A. carmichaelii	A. kusnezoffii	84.659	176	10	8	394006	394181	183047	182889	1.34e-37	159
A. carmichaelii	A. kusnezoffii	100	86	0	0	363458	363543	211384	211299	1.34e-37	159
A. carmichaelii	A. kusnezoffii	91.736	121	0	4	29171	29285	223494	223378	1.34e-37	159
A. carmichaelii	A. kusnezoffii	100	86	0	0	156288	156373	300346	300431	1.34e-37	159
A. carmichaelii	A. kusnezoffii	100	86	0	0	336665	336750	300346	300431	1.34e-37	159
A. carmichaelii	A. kusnezoffii	100	86	0	0	389244	389329	368604	368519	1.34e-37	159
A. carmichaelii	A. kusnezoffii	85.976	164	6	4	391095	391242	368793	368631	1.34e-37	159
A. carmichaelii	A. kusnezoffii	91.736	121	0	1	286735	286845	371573	371453	1.34e-37	159
A. carmichaelii	A. kusnezoffii	98.876	89	1	0	77239	77327	430463	430375	1.34e-37	159
A. carmichaelii	A. kusnezoffii	92.308	117	0	3	29173	29284	5889	5777	4.83e-37	158
A. carmichaelii	A. kusnezoffii	98.864	88	1	0	365543	365630	5891	5804	4.83e-37	158
A. carmichaelii	A. kusnezoffii	98.864	88	1	0	286732	286819	5804	5891	4.83e-37	158
A. carmichaelii	A. kusnezoffii	95.96	99	0	1	188071	188165	11315	11217	4.83e-37	158
A. carmichaelii	A. kusnezoffii	91.453	117	7	3	343547	343662	16941	16827	4.83e-37	158
A. carmichaelii	A. kusnezoffii	100	85	0	0	286735	286819	32119	32035	4.83e-37	158
A. carmichaelii	A. kusnezoffii	100	85	0	0	365543	365627	32035	32119	4.83e-37	158
A. carmichaelii	A. kusnezoffii	92.308	117	0	3	29173	29284	32037	32149	4.83e-37	158
A. carmichaelii	A. kusnezoffii	92.308	117	0	3	29173	29284	60692	60804	4.83e-37	158
A. carmichaelii	A. kusnezoffii	92.308	117	0	3	188073	188181	70973	70858	4.83e-37	158
A. carmichaelii	A. kusnezoffii	95.146	103	0	2	246098	246196	70974	70873	4.83e-37	158
A. carmichaelii	A. kusnezoffii	95.96	99	0	1	394095	394189	70875	70973	4.83e-37	158
A. carmichaelii	A. kusnezoffii	91.453	117	7	3	177014	177128	109132	109247	4.83e-37	158
A. carmichaelii	A. kusnezoffii	93.458	107	5	1	183427	183531	228121	228227	4.83e-37	158
A. carmichaelii	A. kusnezoffii	95.96	99	0	1	188071	188165	293387	293485	4.83e-37	158
A. carmichaelii	A. kusnezoffii	94.286	105	2	1	396326	396426	389643	389747	4.83e-37	158
A. carmichaelii	A. kusnezoffii	87.162	148	6	4	66806	66953	5595	5729	1.74e-36	156
A. carmichaelii	A. kusnezoffii	97.778	90	2	0	183445	183534	11317	11228	1.74e-36	156
A. carmichaelii	A. kusnezoffii	87.162	148	6	4	66806	66953	32331	32197	1.74e-36	156
A. carmichaelii	A. kusnezoffii	81.166	223	17	14	182641	182847	105850	105637	1.74e-36	156
A. carmichaelii	A. kusnezoffii	96.774	93	3	0	340176	340268	228227	228135	1.74e-36	156
A. carmichaelii	A. kusnezoffii	96.774	93	3	0	159799	159891	228227	228135	1.74e-36	156
A. carmichaelii	A. kusnezoffii	100	84	0	0	71484	71567	300429	300346	1.74e-36	156
A. carmichaelii	A. kusnezoffii	94.231	104	2	1	396318	396417	302415	302518	1.74e-36	156
A. carmichaelii	A. kusnezoffii	97.802	91	1	1	365537	365627	312146	312235	1.74e-36	156
A. carmichaelii	A. kusnezoffii	95.918	98	0	1	375259	375356	347608	347701	1.74e-36	156
A. carmichaelii	A. kusnezoffii	98.864	88	0	1	221531	221618	349904	349990	1.74e-36	156
A. carmichaelii	A. kusnezoffii	100	84	0	0	363458	363541	373286	373203	1.74e-36	156
A. carmichaelii	A. kusnezoffii	95.918	98	0	1	375259	375356	388059	387966	1.74e-36	156
A. carmichaelii	A. kusnezoffii	96.774	93	3	0	261060	261152	389735	389643	1.74e-36	156
A. carmichaelii	A. kusnezoffii	92.793	111	0	2	11884	11990	5891	5785	6.25e-36	154
A. carmichaelii	A. kusnezoffii	100	83	0	0	35154	35236	11097	11179	6.25e-36	154
A. carmichaelii	A. kusnezoffii	100	83	0	0	77239	77321	11179	11097	6.25e-36	154
A. carmichaelii	A. kusnezoffii	94.175	103	2	1	396332	396430	11317	11215	6.25e-36	154
A. carmichaelii	A. kusnezoffii	92.793	111	0	2	11884	11990	32035	32141	6.25e-36	154
A. carmichaelii	A. kusnezoffii	100	83	0	0	35154	35236	133889	133807	6.25e-36	154
A. carmichaelii	A. kusnezoffii	100	83	0	0	396344	396426	182889	182971	6.25e-36	154
A. carmichaelii	A. kusnezoffii	98.837	86	1	0	290072	290157	223307	223392	6.25e-36	154
A. carmichaelii	A. kusnezoffii	98.837	86	1	0	365545	365630	223492	223407	6.25e-36	154
A. carmichaelii	A. kusnezoffii	98.837	86	1	0	286732	286817	223407	223492	6.25e-36	154
A. carmichaelii	A. kusnezoffii	100	83	0	0	286735	286817	228227	228145	6.25e-36	154
A. carmichaelii	A. kusnezoffii	97.778	90	1	1	375254	375342	302426	302515	6.25e-36	154
A. carmichaelii	A. kusnezoffii	100	83	0	0	378793	378875	302515	302433	6.25e-36	154
A. carmichaelii	A. kusnezoffii	100	83	0	0	200308	200390	302515	302433	6.25e-36	154
A. carmichaelii	A. kusnezoffii	100	83	0	0	89309	89391	302515	302433	6.25e-36	154
A. carmichaelii	A. kusnezoffii	95.876	97	0	1	188073	188165	312153	312249	6.25e-36	154
A. carmichaelii	A. kusnezoffii	100	83	0	0	286735	286817	312235	312153	6.25e-36	154
A. carmichaelii	A. kusnezoffii	98.837	86	1	0	365545	365630	315760	315675	6.25e-36	154
A. carmichaelii	A. kusnezoffii	98.837	86	1	0	286732	286817	315675	315760	6.25e-36	154
A. carmichaelii	A. kusnezoffii	95.876	97	0	1	182645	182741	347609	347701	6.25e-36	154
A. carmichaelii	A. kusnezoffii	95.876	97	0	1	356495	356591	347609	347701	6.25e-36	154
A. carmichaelii	A. kusnezoffii	97.753	89	2	0	289112	289200	371572	371660	6.25e-36	154
A. carmichaelii	A. kusnezoffii	95.876	97	0	1	356495	356591	388058	387966	6.25e-36	154
A. carmichaelii	A. kusnezoffii	95.876	97	0	1	182645	182741	388058	387966	6.25e-36	154
A. carmichaelii	A. kusnezoffii	100	83	0	0	378793	378875	391226	391144	6.25e-36	154
A. carmichaelii	A. kusnezoffii	100	83	0	0	94043	94125	391144	391226	6.25e-36	154
A. carmichaelii	A. kusnezoffii	100	83	0	0	200308	200390	391226	391144	6.25e-36	154
A. carmichaelii	A. kusnezoffii	100	83	0	0	89309	89391	391226	391144	6.25e-36	154
A. carmichaelii	A. kusnezoffii	100	83	0	0	375260	375342	391144	391226	6.25e-36	154
A. carmichaelii	A. kusnezoffii	97.753	89	2	0	289112	289200	419490	419578	6.25e-36	154
A. carmichaelii	A. kusnezoffii	100	83	0	0	35154	35236	430381	430463	6.25e-36	154
A. carmichaelii	A. kusnezoffii	97.727	88	2	0	159796	159883	5804	5891	2.25e-35	152
A. carmichaelii	A. kusnezoffii	97.727	88	2	0	183447	183534	5891	5804	2.25e-35	152
A. carmichaelii	A. kusnezoffii	97.727	88	2	0	340173	340260	5804	5891	2.25e-35	152
A. carmichaelii	A. kusnezoffii	93.396	106	2	2	11866	11971	10528	10428	2.25e-35	152
A. carmichaelii	A. kusnezoffii	98.824	85	1	0	340176	340260	32119	32035	2.25e-35	152
A. carmichaelii	A. kusnezoffii	98.824	85	1	0	183447	183531	32035	32119	2.25e-35	152
A. carmichaelii	A. kusnezoffii	98.824	85	1	0	159799	159883	32119	32035	2.25e-35	152
A. carmichaelii	A. kusnezoffii	90	120	8	3	375381	375499	38069	38185	2.25e-35	152
A. carmichaelii	A. kusnezoffii	91.379	116	2	2	94033	94144	38889	39000	2.25e-35	152
A. carmichaelii	A. kusnezoffii	91.379	116	2	2	94033	94144	88270	88159	2.25e-35	152
A. carmichaelii	A. kusnezoffii	90	120	8	3	375381	375499	89090	88974	2.25e-35	152
A. carmichaelii	A. kusnezoffii	98.824	85	1	0	188081	188165	182889	182973	2.25e-35	152
A. carmichaelii	A. kusnezoffii	91.379	116	2	2	11876	11987	228135	228246	2.25e-35	152
A. carmichaelii	A. kusnezoffii	93.333	105	3	1	396326	396426	228135	228239	2.25e-35	152
A. carmichaelii	A. kusnezoffii	95.833	96	0	1	289902	289993	312152	312247	2.25e-35	152
A. carmichaelii	A. kusnezoffii	98.824	85	1	0	77223	77307	312236	312320	2.25e-35	152
A. carmichaelii	A. kusnezoffii	98.824	85	1	0	35168	35252	312320	312236	2.25e-35	152
A. carmichaelii	A. kusnezoffii	90	120	8	3	11056	11172	312274	312392	2.25e-35	152
A. carmichaelii	A. kusnezoffii	80.617	227	18	14	308914	309115	387979	387754	2.25e-35	152
A. carmichaelii	A. kusnezoffii	80.617	227	18	14	10949	11150	387979	387754	2.25e-35	152
A. carmichaelii	A. kusnezoffii	91.379	116	2	2	94033	94144	439765	439654	2.25e-35	152
A. carmichaelii	A. kusnezoffii	90	120	8	3	375381	375499	440585	440469	2.25e-35	152
A. carmichaelii	A. kusnezoffii	95.789	95	0	1	258446	258536	5793	5887	8.09e-35	150
A. carmichaelii	A. kusnezoffii	95.789	95	0	1	69653	69743	5887	5793	8.09e-35	150
A. carmichaelii	A. kusnezoffii	95.789	95	0	1	258446	258536	11217	11311	8.09e-35	150
A. carmichaelii	A. kusnezoffii	95.789	95	0	1	69653	69743	11311	11217	8.09e-35	150
A. carmichaelii	A. kusnezoffii	95.789	95	0	1	289903	289993	11313	11219	8.09e-35	150
A. carmichaelii	A. kusnezoffii	96.667	90	3	0	261057	261146	11228	11317	8.09e-35	150
A. carmichaelii	A. kusnezoffii	95.789	95	0	1	69653	69743	32039	32133	8.09e-35	150
A. carmichaelii	A. kusnezoffii	95.789	95	0	1	258446	258536	32133	32039	8.09e-35	150
A. carmichaelii	A. kusnezoffii	92.661	109	0	2	200286	200390	39003	38899	8.09e-35	150
A. carmichaelii	A. kusnezoffii	92.661	109	0	2	89287	89391	39003	38899	8.09e-35	150
A. carmichaelii	A. kusnezoffii	95.789	95	0	1	289903	289993	38899	38993	8.09e-35	150
A. carmichaelii	A. kusnezoffii	95.789	95	0	1	69653	69743	38901	38995	8.09e-35	150
A. carmichaelii	A. kusnezoffii	95.789	95	0	1	258446	258536	38995	38901	8.09e-35	150
A. carmichaelii	A. kusnezoffii	95.789	95	0	1	69653	69743	60694	60788	8.09e-35	150
A. carmichaelii	A. kusnezoffii	95.789	95	0	1	258446	258536	60788	60694	8.09e-35	150
A. carmichaelii	A. kusnezoffii	92.661	109	0	2	89287	89391	88156	88260	8.09e-35	150
A. carmichaelii	A. kusnezoffii	92.661	109	0	3	289903	290007	88260	88156	8.09e-35	150
A. carmichaelii	A. kusnezoffii	92.661	109	0	2	200286	200390	88156	88260	8.09e-35	150
A. carmichaelii	A. kusnezoffii	95.789	95	0	1	258446	258536	88164	88258	8.09e-35	150
A. carmichaelii	A. kusnezoffii	95.789	95	0	1	69653	69743	88258	88164	8.09e-35	150
A. carmichaelii	A. kusnezoffii	95.789	95	0	1	188075	188165	133675	133769	8.09e-35	150
A. carmichaelii	A. kusnezoffii	100	81	0	0	286735	286815	133755	133675	8.09e-35	150
A. carmichaelii	A. kusnezoffii	100	81	0	0	365547	365627	133675	133755	8.09e-35	150
A. carmichaelii	A. kusnezoffii	95.789	95	0	1	378781	378875	144708	144798	8.09e-35	150
A. carmichaelii	A. kusnezoffii	100	81	0	0	62976	63056	156676	156596	8.09e-35	150
A. carmichaelii	A. kusnezoffii	86.62	142	11	5	336577	336718	183096	182963	8.09e-35	150
A. carmichaelii	A. kusnezoffii	86.62	142	11	5	156200	156341	183096	182963	8.09e-35	150
A. carmichaelii	A. kusnezoffii	98.81	84	1	0	286159	286242	198142	198059	8.09e-35	150
A. carmichaelii	A. kusnezoffii	92.661	109	0	2	11886	11990	223492	223388	8.09e-35	150
A. carmichaelii	A. kusnezoffii	94.949	99	0	2	258446	258540	223396	223493	8.09e-35	150
A. carmichaelii	A. kusnezoffii	94.949	99	0	2	69649	69743	223493	223396	8.09e-35	150
A. carmichaelii	A. kusnezoffii	93.204	103	6	1	261060	261161	228227	228125	8.09e-35	150
A. carmichaelii	A. kusnezoffii	94.949	99	0	2	69649	69743	228144	228241	8.09e-35	150
A. carmichaelii	A. kusnezoffii	94.949	99	0	2	258446	258540	228241	228144	8.09e-35	150
A. carmichaelii	A. kusnezoffii	89.6	125	3	4	169876	169990	292451	292575	8.09e-35	150
A. carmichaelii	A. kusnezoffii	89.6	125	3	4	50575	50689	292575	292451	8.09e-35	150
A. carmichaelii	A. kusnezoffii	89.6	125	3	4	418354	418468	292451	292575	8.09e-35	150
A. carmichaelii	A. kusnezoffii	95.789	95	0	1	289903	289993	293389	293483	8.09e-35	150
A. carmichaelii	A. kusnezoffii	95.789	95	0	1	69653	69743	293391	293485	8.09e-35	150
A. carmichaelii	A. kusnezoffii	95.789	95	0	1	258446	258536	293485	293391	8.09e-35	150
A. carmichaelii	A. kusnezoffii	100	81	0	0	246102	246182	302435	302515	8.09e-35	150
A. carmichaelii	A. kusnezoffii	96.703	91	2	1	340176	340266	312235	312146	8.09e-35	150
A. carmichaelii	A. kusnezoffii	96.703	91	2	1	183441	183531	312146	312235	8.09e-35	150
A. carmichaelii	A. kusnezoffii	96.703	91	2	1	159799	159889	312235	312146	8.09e-35	150
A. carmichaelii	A. kusnezoffii	100	81	0	0	89211	89291	312246	312326	8.09e-35	150
A. carmichaelii	A. kusnezoffii	92.661	109	0	2	11886	11990	315760	315656	8.09e-35	150
A. carmichaelii	A. kusnezoffii	94.949	99	0	2	258446	258540	315664	315761	8.09e-35	150
A. carmichaelii	A. kusnezoffii	94.949	99	0	2	69649	69743	315761	315664	8.09e-35	150
A. carmichaelii	A. kusnezoffii	94.949	99	0	2	246098	246196	347608	347701	8.09e-35	150
A. carmichaelii	A. kusnezoffii	95.789	95	0	1	394095	394189	347699	347609	8.09e-35	150
A. carmichaelii	A. kusnezoffii	94.118	102	1	2	373342	373443	352085	352181	8.09e-35	150
A. carmichaelii	A. kusnezoffii	95.789	95	0	1	188075	188165	371493	371587	8.09e-35	150
A. carmichaelii	A. kusnezoffii	100	81	0	0	365547	365627	371493	371573	8.09e-35	150
A. carmichaelii	A. kusnezoffii	94.949	99	0	2	246098	246196	388059	387966	8.09e-35	150
A. carmichaelii	A. kusnezoffii	95.789	95	0	1	394095	394189	387968	388058	8.09e-35	150
A. carmichaelii	A. kusnezoffii	95.789	95	0	1	69653	69743	389655	389749	8.09e-35	150
A. carmichaelii	A. kusnezoffii	95.789	95	0	1	258446	258536	389749	389655	8.09e-35	150
A. carmichaelii	A. kusnezoffii	100	81	0	0	246102	246182	391146	391226	8.09e-35	150
A. carmichaelii	A. kusnezoffii	98.81	84	1	0	310046	310129	391807	391724	8.09e-35	150
A. carmichaelii	A. kusnezoffii	95.789	95	0	1	188075	188165	419411	419505	8.09e-35	150
A. carmichaelii	A. kusnezoffii	100	81	0	0	286735	286815	419491	419411	8.09e-35	150
A. carmichaelii	A. kusnezoffii	100	81	0	0	365547	365627	419411	419491	8.09e-35	150
A. carmichaelii	A. kusnezoffii	95.789	95	0	1	188075	188165	430595	430501	8.09e-35	150
A. carmichaelii	A. kusnezoffii	98.81	84	1	0	365547	365630	430595	430512	8.09e-35	150
A. carmichaelii	A. kusnezoffii	98.81	84	1	0	286732	286815	430512	430595	8.09e-35	150
A. carmichaelii	A. kusnezoffii	92.661	109	0	2	89287	89391	439651	439755	8.09e-35	150
A. carmichaelii	A. kusnezoffii	92.661	109	0	3	289903	290007	439755	439651	8.09e-35	150
A. carmichaelii	A. kusnezoffii	92.661	109	0	2	200286	200390	439651	439755	8.09e-35	150
A. carmichaelii	A. kusnezoffii	95.789	95	0	1	258446	258536	439659	439753	8.09e-35	150
A. carmichaelii	A. kusnezoffii	95.789	95	0	1	69653	69743	439753	439659	8.09e-35	150
A. carmichaelii	A. kusnezoffii	94.845	97	1	1	396334	396426	5891	5795	2.91e-34	148
A. carmichaelii	A. kusnezoffii	94.845	97	1	1	396334	396426	32035	32131	2.91e-34	148
A. carmichaelii	A. kusnezoffii	98.795	83	1	0	396335	396417	37925	38007	2.91e-34	148
A. carmichaelii	A. kusnezoffii	97.674	86	2	0	6265	6350	144717	144802	2.91e-34	148
A. carmichaelii	A. kusnezoffii	97.674	86	2	0	308879	308964	144802	144717	2.91e-34	148
A. carmichaelii	A. kusnezoffii	94.845	97	1	1	188071	188163	146942	147038	2.91e-34	148
A. carmichaelii	A. kusnezoffii	98.795	83	1	0	89194	89276	157495	157413	2.91e-34	148
A. carmichaelii	A. kusnezoffii	94.845	97	1	2	289901	289993	182875	182971	2.91e-34	148
A. carmichaelii	A. kusnezoffii	96.629	89	3	0	246234	246322	211344	211432	2.91e-34	148
A. carmichaelii	A. kusnezoffii	97.674	86	2	0	159796	159881	223407	223492	2.91e-34	148
A. carmichaelii	A. kusnezoffii	97.674	86	2	0	183449	183534	223492	223407	2.91e-34	148
A. carmichaelii	A. kusnezoffii	97.674	86	2	0	340173	340258	223407	223492	2.91e-34	148
A. carmichaelii	A. kusnezoffii	97.674	86	2	0	159796	159881	315675	315760	2.91e-34	148
A. carmichaelii	A. kusnezoffii	97.674	86	2	0	183449	183534	315760	315675	2.91e-34	148
A. carmichaelii	A. kusnezoffii	97.674	86	2	0	340173	340258	315675	315760	2.91e-34	148
A. carmichaelii	A. kusnezoffii	81.865	193	20	10	183519	183703	387937	387752	2.91e-34	148
A. carmichaelii	A. kusnezoffii	96.591	88	3	0	261057	261144	5804	5891	1.05e-33	147
A. carmichaelii	A. kusnezoffii	93.939	99	2	1	44425	44523	10428	10522	1.05e-33	147
A. carmichaelii	A. kusnezoffii	93.939	99	2	1	356482	356580	10522	10428	1.05e-33	147
A. carmichaelii	A. kusnezoffii	97.647	85	2	0	261060	261144	32119	32035	1.05e-33	147
A. carmichaelii	A. kusnezoffii	94.792	96	1	1	308870	308961	38886	38981	1.05e-33	147
A. carmichaelii	A. kusnezoffii	94.792	96	1	1	308870	308961	60679	60774	1.05e-33	147
A. carmichaelii	A. kusnezoffii	93.939	99	2	1	308870	308964	88273	88175	1.05e-33	147
A. carmichaelii	A. kusnezoffii	98.78	82	1	0	396336	396417	89233	89152	1.05e-33	147
A. carmichaelii	A. kusnezoffii	93.137	102	3	1	11870	11971	105862	105765	1.05e-33	147
A. carmichaelii	A. kusnezoffii	98.78	82	1	0	343674	343755	109165	109246	1.05e-33	147
A. carmichaelii	A. kusnezoffii	98.78	82	1	0	343577	343658	109262	109343	1.05e-33	147
A. carmichaelii	A. kusnezoffii	93.204	103	2	2	289896	289993	133665	133767	1.05e-33	147
A. carmichaelii	A. kusnezoffii	97.647	85	2	0	77226	77310	182963	183047	1.05e-33	147
A. carmichaelii	A. kusnezoffii	97.647	85	2	0	35165	35249	183047	182963	1.05e-33	147
A. carmichaelii	A. kusnezoffii	93.939	99	2	1	44425	44523	199229	199323	1.05e-33	147
A. carmichaelii	A. kusnezoffii	93.939	99	2	1	356482	356580	199323	199229	1.05e-33	147
A. carmichaelii	A. kusnezoffii	93.939	99	2	1	11873	11971	199323	199229	1.05e-33	147
A. carmichaelii	A. kusnezoffii	98.78	82	1	0	396336	396417	270111	270192	1.05e-33	147
A. carmichaelii	A. kusnezoffii	94.792	96	1	1	308870	308961	293376	293471	1.05e-33	147
A. carmichaelii	A. kusnezoffii	98.78	82	1	0	396336	396417	296366	296285	1.05e-33	147
A. carmichaelii	A. kusnezoffii	93.204	103	2	2	396328	396426	312146	312247	1.05e-33	147
A. carmichaelii	A. kusnezoffii	100	79	0	0	388927	389005	332286	332208	1.05e-33	147
A. carmichaelii	A. kusnezoffii	97.647	85	2	0	10912	10996	347603	347687	1.05e-33	147
A. carmichaelii	A. kusnezoffii	94.845	97	0	2	289902	289993	371489	371585	1.05e-33	147
A. carmichaelii	A. kusnezoffii	100	79	0	0	289218	289296	371648	371726	1.05e-33	147
A. carmichaelii	A. kusnezoffii	84.663	163	7	8	396422	396574	391261	391415	1.05e-33	147
A. carmichaelii	A. kusnezoffii	94.845	97	0	2	289902	289993	419407	419503	1.05e-33	147
A. carmichaelii	A. kusnezoffii	100	79	0	0	289218	289296	419566	419644	1.05e-33	147
A. carmichaelii	A. kusnezoffii	94.845	97	0	2	289902	289993	430599	430503	1.05e-33	147
A. carmichaelii	A. kusnezoffii	93.939	99	2	1	308870	308964	439768	439670	1.05e-33	147
A. carmichaelii	A. kusnezoffii	97.619	84	2	0	188071	188154	10511	10428	3.76e-33	145
A. carmichaelii	A. kusnezoffii	100	78	0	0	258570	258647	29966	30043	3.76e-33	145
A. carmichaelii	A. kusnezoffii	94.737	95	1	1	6268	6358	38981	38887	3.76e-33	145
A. carmichaelii	A. kusnezoffii	94.737	95	1	1	6268	6358	60774	60680	3.76e-33	145
A. carmichaelii	A. kusnezoffii	93.878	98	2	1	6265	6358	88175	88272	3.76e-33	145
A. carmichaelii	A. kusnezoffii	97.619	84	2	0	289901	289984	89235	89152	3.76e-33	145
A. carmichaelii	A. kusnezoffii	94.737	95	1	1	11874	11968	93793	93883	3.76e-33	145
A. carmichaelii	A. kusnezoffii	94.737	95	1	1	356483	356577	93793	93883	3.76e-33	145
A. carmichaelii	A. kusnezoffii	94.737	95	1	1	44428	44522	93883	93793	3.76e-33	145
A. carmichaelii	A. kusnezoffii	98.765	81	1	0	188071	188151	93803	93883	3.76e-33	145
A. carmichaelii	A. kusnezoffii	80.645	217	17	14	246102	246302	105844	105637	3.76e-33	145
A. carmichaelii	A. kusnezoffii	93.878	98	2	1	44425	44522	105765	105858	3.76e-33	145
A. carmichaelii	A. kusnezoffii	93.878	98	2	1	356483	356580	105858	105765	3.76e-33	145
A. carmichaelii	A. kusnezoffii	97.619	84	2	0	188071	188154	105848	105765	3.76e-33	145
A. carmichaelii	A. kusnezoffii	98.765	81	1	0	183451	183531	133675	133755	3.76e-33	145
A. carmichaelii	A. kusnezoffii	94.737	95	1	1	289903	289993	146944	147038	3.76e-33	145
A. carmichaelii	A. kusnezoffii	97.619	84	2	0	188071	188154	199312	199229	3.76e-33	145
A. carmichaelii	A. kusnezoffii	94.737	95	1	1	396336	396426	223492	223398	3.76e-33	145
A. carmichaelii	A. kusnezoffii	94.737	95	1	1	6268	6358	293471	293377	3.76e-33	145
A. carmichaelii	A. kusnezoffii	95.604	91	3	1	261060	261150	312235	312146	3.76e-33	145
A. carmichaelii	A. kusnezoffii	94.737	95	1	1	396336	396426	315760	315666	3.76e-33	145
A. carmichaelii	A. kusnezoffii	97.619	84	2	0	149884	149967	346952	347035	3.76e-33	145
A. carmichaelii	A. kusnezoffii	97.619	84	2	0	330261	330344	346952	347035	3.76e-33	145
A. carmichaelii	A. kusnezoffii	100	78	0	0	258570	258647	369764	369841	3.76e-33	145
A. carmichaelii	A. kusnezoffii	93.814	97	4	2	340176	340272	371573	371479	3.76e-33	145
A. carmichaelii	A. kusnezoffii	93.814	97	4	2	159799	159895	371573	371479	3.76e-33	145
A. carmichaelii	A. kusnezoffii	98.765	81	1	0	183451	183531	371493	371573	3.76e-33	145
A. carmichaelii	A. kusnezoffii	97.619	84	2	0	10916	10999	388060	387977	3.76e-33	145
A. carmichaelii	A. kusnezoffii	98.765	81	1	0	67924	68004	419377	419297	3.76e-33	145
A. carmichaelii	A. kusnezoffii	98.765	81	1	0	393642	393722	419297	419377	3.76e-33	145
A. carmichaelii	A. kusnezoffii	93.814	97	4	2	340176	340272	419491	419397	3.76e-33	145
A. carmichaelii	A. kusnezoffii	93.814	97	4	2	159799	159895	419491	419397	3.76e-33	145
A. carmichaelii	A. kusnezoffii	98.765	81	1	0	183451	183531	419411	419491	3.76e-33	145
A. carmichaelii	A. kusnezoffii	97.619	84	2	0	183451	183534	430595	430512	3.76e-33	145
A. carmichaelii	A. kusnezoffii	93.878	98	2	1	6265	6358	439670	439767	3.76e-33	145
A. carmichaelii	A. kusnezoffii	91.589	107	4	2	288223	288329	10428	10529	1.35e-32	143
A. carmichaelii	A. kusnezoffii	92.381	105	0	2	11882	11982	11317	11217	1.35e-32	143
A. carmichaelii	A. kusnezoffii	98.75	80	1	0	188072	188151	37925	38004	1.35e-32	143
A. carmichaelii	A. kusnezoffii	92.381	105	0	2	182641	182741	38895	38995	1.35e-32	143
A. carmichaelii	A. kusnezoffii	92.381	105	0	2	182641	182741	88264	88164	1.35e-32	143
A. carmichaelii	A. kusnezoffii	93.814	97	2	1	396338	396430	133675	133771	1.35e-32	143
A. carmichaelii	A. kusnezoffii	100	77	0	0	364762	364838	147106	147030	1.35e-32	143
A. carmichaelii	A. kusnezoffii	97.59	83	2	0	182779	182861	211344	211426	1.35e-32	143
A. carmichaelii	A. kusnezoffii	96.512	86	3	0	261057	261142	223407	223492	1.35e-32	143
A. carmichaelii	A. kusnezoffii	100	77	0	0	396418	396494	301726	301650	1.35e-32	143
A. carmichaelii	A. kusnezoffii	96.512	86	3	0	261057	261142	315675	315760	1.35e-32	143
A. carmichaelii	A. kusnezoffii	91.346	104	9	0	147353	147456	328178	328075	1.35e-32	143
A. carmichaelii	A. kusnezoffii	94.681	94	1	1	89198	89291	387887	387798	1.35e-32	143
A. carmichaelii	A. kusnezoffii	93.814	97	2	1	396338	396430	430595	430499	1.35e-32	143
A. carmichaelii	A. kusnezoffii	92.381	105	0	2	182641	182741	439759	439659	1.35e-32	143
A. carmichaelii	A. kusnezoffii	98.734	79	1	0	215724	215802	2087	2009	4.87e-32	141
A. carmichaelii	A. kusnezoffii	97.561	82	2	0	289903	289984	10509	10428	4.87e-32	141
A. carmichaelii	A. kusnezoffii	98.734	79	1	0	215724	215802	35839	35917	4.87e-32	141
A. carmichaelii	A. kusnezoffii	98.734	79	1	0	289903	289981	37926	38004	4.87e-32	141
A. carmichaelii	A. kusnezoffii	97.561	82	2	0	188073	188154	89233	89152	4.87e-32	141
A. carmichaelii	A. kusnezoffii	79.032	248	21	20	375254	375477	93798	94038	4.87e-32	141
A. carmichaelii	A. kusnezoffii	98.734	79	1	0	289903	289981	93805	93883	4.87e-32	141
A. carmichaelii	A. kusnezoffii	97.561	82	2	0	81819	81900	105667	105586	4.87e-32	141
A. carmichaelii	A. kusnezoffii	97.561	82	2	0	289903	289984	105846	105765	4.87e-32	141
A. carmichaelii	A. kusnezoffii	86.111	144	5	2	288427	288555	144647	144790	4.87e-32	141
A. carmichaelii	A. kusnezoffii	97.561	82	2	0	135984	136065	144798	144717	4.87e-32	141
A. carmichaelii	A. kusnezoffii	97.561	82	2	0	359397	359478	144717	144798	4.87e-32	141
A. carmichaelii	A. kusnezoffii	97.561	82	2	0	10918	10999	144798	144717	4.87e-32	141
A. carmichaelii	A. kusnezoffii	94.624	93	1	1	69653	69741	146946	147038	4.87e-32	141
A. carmichaelii	A. kusnezoffii	94.624	93	1	1	258448	258536	147038	146946	4.87e-32	141
A. carmichaelii	A. kusnezoffii	92.157	102	4	1	246095	246196	182876	182973	4.87e-32	141
A. carmichaelii	A. kusnezoffii	88.333	120	10	2	353466	353585	182970	183085	4.87e-32	141
A. carmichaelii	A. kusnezoffii	97.561	82	2	0	289903	289984	199310	199229	4.87e-32	141
A. carmichaelii	A. kusnezoffii	96.471	85	3	0	375343	375427	211328	211412	4.87e-32	141
A. carmichaelii	A. kusnezoffii	97.561	82	2	0	363370	363451	216005	215924	4.87e-32	141
A. carmichaelii	A. kusnezoffii	97.561	82	2	0	339994	340075	216005	215924	4.87e-32	141
A. carmichaelii	A. kusnezoffii	97.561	82	2	0	159617	159698	216005	215924	4.87e-32	141
A. carmichaelii	A. kusnezoffii	97.561	82	2	0	160165	160246	223293	223374	4.87e-32	141
A. carmichaelii	A. kusnezoffii	97.561	82	2	0	340542	340623	223293	223374	4.87e-32	141
A. carmichaelii	A. kusnezoffii	98.734	79	1	0	188073	188151	270111	270189	4.87e-32	141
A. carmichaelii	A. kusnezoffii	98.734	79	1	0	289903	289981	270111	270189	4.87e-32	141
A. carmichaelii	A. kusnezoffii	97.561	82	2	0	289903	289984	296366	296285	4.87e-32	141
A. carmichaelii	A. kusnezoffii	97.561	82	2	0	188073	188154	296366	296285	4.87e-32	141
A. carmichaelii	A. kusnezoffii	97.561	82	2	0	81819	81900	300339	300258	4.87e-32	141
A. carmichaelii	A. kusnezoffii	97.561	82	2	0	359400	359481	347687	347606	4.87e-32	141
A. carmichaelii	A. kusnezoffii	97.561	82	2	0	135981	136062	347606	347687	4.87e-32	141
A. carmichaelii	A. kusnezoffii	98.734	79	1	0	308883	308961	347609	347687	4.87e-32	141
A. carmichaelii	A. kusnezoffii	98.734	79	1	0	6268	6346	347687	347609	4.87e-32	141
A. carmichaelii	A. kusnezoffii	96.471	85	3	0	355589	355673	360270	360186	4.87e-32	141
A. carmichaelii	A. kusnezoffii	94.624	93	1	1	396338	396426	371493	371585	4.87e-32	141
A. carmichaelii	A. kusnezoffii	82.162	185	14	10	286581	286747	387754	387937	4.87e-32	141
A. carmichaelii	A. kusnezoffii	97.561	82	2	0	6265	6346	387977	388058	4.87e-32	141
A. carmichaelii	A. kusnezoffii	97.561	82	2	0	308883	308964	388058	387977	4.87e-32	141
A. carmichaelii	A. kusnezoffii	97.561	82	2	0	135984	136065	388058	387977	4.87e-32	141
A. carmichaelii	A. kusnezoffii	97.561	82	2	0	359397	359478	387977	388058	4.87e-32	141
A. carmichaelii	A. kusnezoffii	95.556	90	0	1	396332	396417	391140	391229	4.87e-32	141
A. carmichaelii	A. kusnezoffii	94.624	93	1	1	396338	396426	419411	419503	4.87e-32	141
A. carmichaelii	A. kusnezoffii	100	75	0	0	1268	1342	5807	5881	1.75e-31	139
A. carmichaelii	A. kusnezoffii	100	75	0	0	1268	1342	11231	11305	1.75e-31	139
A. carmichaelii	A. kusnezoffii	100	75	0	0	1268	1342	32119	32045	1.75e-31	139
A. carmichaelii	A. kusnezoffii	92.233	103	0	2	394095	394193	38993	38895	1.75e-31	139
A. carmichaelii	A. kusnezoffii	100	75	0	0	1268	1342	60774	60700	1.75e-31	139
A. carmichaelii	A. kusnezoffii	92.233	103	0	2	394095	394193	88166	88264	1.75e-31	139
A. carmichaelii	A. kusnezoffii	94.505	91	4	1	258457	258546	89152	89242	1.75e-31	139
A. carmichaelii	A. kusnezoffii	94.505	91	4	1	69643	69732	89242	89152	1.75e-31	139
A. carmichaelii	A. kusnezoffii	100	75	0	0	394107	394181	98876	98802	1.75e-31	139
A. carmichaelii	A. kusnezoffii	100	75	0	0	378793	378867	98876	98802	1.75e-31	139
A. carmichaelii	A. kusnezoffii	100	75	0	0	94051	94125	98802	98876	1.75e-31	139
A. carmichaelii	A. kusnezoffii	100	75	0	0	288226	288300	98876	98802	1.75e-31	139
A. carmichaelii	A. kusnezoffii	100	75	0	0	286735	286809	98876	98802	1.75e-31	139
A. carmichaelii	A. kusnezoffii	100	75	0	0	182653	182727	98802	98876	1.75e-31	139
A. carmichaelii	A. kusnezoffii	100	75	0	0	200308	200382	98876	98802	1.75e-31	139
A. carmichaelii	A. kusnezoffii	100	75	0	0	246108	246182	98802	98876	1.75e-31	139
A. carmichaelii	A. kusnezoffii	100	75	0	0	89309	89383	98876	98802	1.75e-31	139
A. carmichaelii	A. kusnezoffii	100	75	0	0	356503	356577	98802	98876	1.75e-31	139
A. carmichaelii	A. kusnezoffii	100	75	0	0	365553	365627	98802	98876	1.75e-31	139
A. carmichaelii	A. kusnezoffii	100	75	0	0	375268	375342	98802	98876	1.75e-31	139
A. carmichaelii	A. kusnezoffii	100	75	0	0	44428	44502	98876	98802	1.75e-31	139
A. carmichaelii	A. kusnezoffii	97.531	81	2	0	261060	261140	133755	133675	1.75e-31	139
A. carmichaelii	A. kusnezoffii	100	75	0	0	1268	1342	133755	133681	1.75e-31	139
A. carmichaelii	A. kusnezoffii	100	75	0	0	1268	1342	147026	146952	1.75e-31	139
A. carmichaelii	A. kusnezoffii	100	75	0	0	375359	375433	223318	223392	1.75e-31	139
A. carmichaelii	A. kusnezoffii	100	75	0	0	1268	1342	223410	223484	1.75e-31	139
A. carmichaelii	A. kusnezoffii	100	75	0	0	1268	1342	228227	228153	1.75e-31	139
A. carmichaelii	A. kusnezoffii	97.531	81	2	0	69649	69729	270109	270189	1.75e-31	139
A. carmichaelii	A. kusnezoffii	97.531	81	2	0	258460	258540	270189	270109	1.75e-31	139
A. carmichaelii	A. kusnezoffii	100	75	0	0	1268	1342	293471	293397	1.75e-31	139
A. carmichaelii	A. kusnezoffii	96.429	84	3	0	258457	258540	296285	296368	1.75e-31	139
A. carmichaelii	A. kusnezoffii	96.429	84	3	0	69649	69732	296368	296285	1.75e-31	139
A. carmichaelii	A. kusnezoffii	100	75	0	0	1268	1342	302515	302441	1.75e-31	139
A. carmichaelii	A. kusnezoffii	100	75	0	0	1268	1342	312235	312161	1.75e-31	139
A. carmichaelii	A. kusnezoffii	100	75	0	0	1268	1342	315678	315752	1.75e-31	139
A. carmichaelii	A. kusnezoffii	97.531	81	2	0	261060	261140	371573	371493	1.75e-31	139
A. carmichaelii	A. kusnezoffii	100	75	0	0	1268	1342	371573	371499	1.75e-31	139
A. carmichaelii	A. kusnezoffii	100	75	0	0	1268	1342	389735	389661	1.75e-31	139
A. carmichaelii	A. kusnezoffii	100	75	0	0	1268	1342	391226	391152	1.75e-31	139
A. carmichaelii	A. kusnezoffii	93.684	95	2	1	11874	11968	416804	416894	1.75e-31	139
A. carmichaelii	A. kusnezoffii	93.684	95	2	1	356483	356577	416804	416894	1.75e-31	139
A. carmichaelii	A. kusnezoffii	93.684	95	2	1	44428	44522	416894	416804	1.75e-31	139
A. carmichaelii	A. kusnezoffii	97.531	81	2	0	188071	188151	416814	416894	1.75e-31	139
A. carmichaelii	A. kusnezoffii	97.531	81	2	0	261060	261140	419491	419411	1.75e-31	139
A. carmichaelii	A. kusnezoffii	100	75	0	0	1268	1342	419491	419417	1.75e-31	139
A. carmichaelii	A. kusnezoffii	97.531	81	2	0	261057	261137	430512	430592	1.75e-31	139
A. carmichaelii	A. kusnezoffii	100	75	0	0	1268	1342	430515	430589	1.75e-31	139
A. carmichaelii	A. kusnezoffii	92.233	103	0	2	394095	394193	439661	439759	1.75e-31	139
A. carmichaelii	A. kusnezoffii	97.5	80	2	0	258457	258536	10428	10507	6.3e-31	137
A. carmichaelii	A. kusnezoffii	97.5	80	2	0	69653	69732	10507	10428	6.3e-31	137
A. carmichaelii	A. kusnezoffii	98.701	77	1	0	69653	69729	37928	38004	6.3e-31	137
A. carmichaelii	A. kusnezoffii	98.701	77	1	0	258460	258536	38004	37928	6.3e-31	137
A. carmichaelii	A. kusnezoffii	98.701	77	1	0	69653	69729	93807	93883	6.3e-31	137
A. carmichaelii	A. kusnezoffii	98.701	77	1	0	258460	258536	93883	93807	6.3e-31	137
A. carmichaelii	A. kusnezoffii	94.505	91	1	1	364748	364834	94008	93918	6.3e-31	137
A. carmichaelii	A. kusnezoffii	97.5	80	2	0	258457	258536	105765	105844	6.3e-31	137
A. carmichaelii	A. kusnezoffii	97.5	80	2	0	69653	69732	105844	105765	6.3e-31	137
A. carmichaelii	A. kusnezoffii	87.302	126	8	5	30054	30179	183087	182970	6.3e-31	137
A. carmichaelii	A. kusnezoffii	97.5	80	2	0	258457	258536	199229	199308	6.3e-31	137
A. carmichaelii	A. kusnezoffii	97.5	80	2	0	69653	69732	199308	199229	6.3e-31	137
A. carmichaelii	A. kusnezoffii	96.386	83	3	0	290120	290202	215923	216005	6.3e-31	137
A. carmichaelii	A. kusnezoffii	93.548	93	4	2	200166	200257	228760	228851	6.3e-31	137
A. carmichaelii	A. kusnezoffii	93.548	93	4	2	243274	243366	291040	290950	6.3e-31	137
A. carmichaelii	A. kusnezoffii	94.505	91	1	1	391124	391214	301722	301636	6.3e-31	137
A. carmichaelii	A. kusnezoffii	90.826	109	1	3	11878	11982	312146	312249	6.3e-31	137
A. carmichaelii	A. kusnezoffii	92.157	102	0	2	29172	29269	312152	312249	6.3e-31	137
A. carmichaelii	A. kusnezoffii	93.548	93	4	2	94658	94749	347829	347738	6.3e-31	137
A. carmichaelii	A. kusnezoffii	96.386	83	3	0	81818	81900	387835	387753	6.3e-31	137
A. carmichaelii	A. kusnezoffii	81.967	183	14	10	365615	365779	387937	387756	6.3e-31	137
A. carmichaelii	A. kusnezoffii	96.386	83	3	0	396344	396426	389406	389488	6.3e-31	137
A. carmichaelii	A. kusnezoffii	92.079	101	0	2	29173	29269	11313	11217	2.27e-30	135
A. carmichaelii	A. kusnezoffii	86.014	143	1	3	136068	136195	28995	28857	2.27e-30	135
A. carmichaelii	A. kusnezoffii	90.741	108	1	3	375254	375356	38892	38995	2.27e-30	135
A. carmichaelii	A. kusnezoffii	98.684	76	1	0	375343	375418	69954	70029	2.27e-30	135
A. carmichaelii	A. kusnezoffii	94.444	90	1	1	365545	365630	70973	70884	2.27e-30	135
A. carmichaelii	A. kusnezoffii	94.444	90	1	1	286732	286817	70884	70973	2.27e-30	135
A. carmichaelii	A. kusnezoffii	90.741	108	1	3	375254	375356	88267	88164	2.27e-30	135
A. carmichaelii	A. kusnezoffii	93.548	93	2	1	288226	288318	93883	93795	2.27e-30	135
A. carmichaelii	A. kusnezoffii	100	73	0	0	375346	375418	102310	102238	2.27e-30	135
A. carmichaelii	A. kusnezoffii	92.708	96	3	1	288223	288318	105765	105856	2.27e-30	135
A. carmichaelii	A. kusnezoffii	94.444	90	1	1	365541	365630	144802	144717	2.27e-30	135
A. carmichaelii	A. kusnezoffii	92.708	96	3	1	288223	288318	199229	199320	2.27e-30	135
A. carmichaelii	A. kusnezoffii	96.341	82	3	0	375396	375477	215923	216004	2.27e-30	135
A. carmichaelii	A. kusnezoffii	92.079	101	0	2	29173	29269	293389	293485	2.27e-30	135
A. carmichaelii	A. kusnezoffii	98.684	76	1	0	71511	71586	312236	312311	2.27e-30	135
A. carmichaelii	A. kusnezoffii	98.684	76	1	0	336646	336721	312311	312236	2.27e-30	135
A. carmichaelii	A. kusnezoffii	98.684	76	1	0	156269	156344	312311	312236	2.27e-30	135
A. carmichaelii	A. kusnezoffii	96.341	82	3	0	81818	81899	312289	312370	2.27e-30	135
A. carmichaelii	A. kusnezoffii	95.294	85	4	0	288471	288555	347701	347617	2.27e-30	135
A. carmichaelii	A. kusnezoffii	98.684	76	1	0	375343	375418	373230	373305	2.27e-30	135
A. carmichaelii	A. kusnezoffii	95.294	85	4	0	288471	288555	387966	388050	2.27e-30	135
A. carmichaelii	A. kusnezoffii	97.468	79	2	0	258307	258385	388665	388743	2.27e-30	135
A. carmichaelii	A. kusnezoffii	97.468	79	2	0	69804	69882	388743	388665	2.27e-30	135
A. carmichaelii	A. kusnezoffii	95.294	85	4	0	188081	188165	389406	389490	2.27e-30	135
A. carmichaelii	A. kusnezoffii	92.708	96	3	1	308870	308961	389640	389735	2.27e-30	135
A. carmichaelii	A. kusnezoffii	93.548	93	2	1	6268	6356	389735	389643	2.27e-30	135
A. carmichaelii	A. kusnezoffii	97.468	79	2	0	289903	289981	416816	416894	2.27e-30	135
A. carmichaelii	A. kusnezoffii	90.741	108	1	3	375254	375356	439762	439659	2.27e-30	135
A. carmichaelii	A. kusnezoffii	83.125	160	14	5	391077	391227	5750	5595	8.15e-30	134
A. carmichaelii	A. kusnezoffii	100	72	0	0	290080	290151	11182	11111	8.15e-30	134
A. carmichaelii	A. kusnezoffii	100	72	0	0	78575	78646	27800	27729	8.15e-30	134
A. carmichaelii	A. kusnezoffii	83.125	160	14	5	391077	391227	32176	32331	8.15e-30	134
A. carmichaelii	A. kusnezoffii	90.654	107	1	3	183430	183531	38879	38981	8.15e-30	134
A. carmichaelii	A. kusnezoffii	92	100	0	2	365532	365627	38886	38981	8.15e-30	134
A. carmichaelii	A. kusnezoffii	92.708	96	1	1	69730	69819	69954	70049	8.15e-30	134
A. carmichaelii	A. kusnezoffii	90	110	2	3	183430	183534	88280	88175	8.15e-30	134
A. carmichaelii	A. kusnezoffii	91.262	103	1	2	365532	365630	88273	88175	8.15e-30	134
A. carmichaelii	A. kusnezoffii	83.125	160	14	5	393854	394009	94021	93871	8.15e-30	134
A. carmichaelii	A. kusnezoffii	83.125	160	14	5	69882	70037	93871	94021	8.15e-30	134
A. carmichaelii	A. kusnezoffii	83.125	160	14	5	188208	188363	93871	94021	8.15e-30	134
A. carmichaelii	A. kusnezoffii	98.667	75	1	0	340176	340250	98876	98802	8.15e-30	134
A. carmichaelii	A. kusnezoffii	98.667	75	1	0	261060	261134	98876	98802	8.15e-30	134
A. carmichaelii	A. kusnezoffii	98.667	75	1	0	183457	183531	98802	98876	8.15e-30	134
A. carmichaelii	A. kusnezoffii	98.667	75	1	0	159799	159873	98876	98802	8.15e-30	134
A. carmichaelii	A. kusnezoffii	93.548	93	0	1	69733	69819	102310	102218	8.15e-30	134
A. carmichaelii	A. kusnezoffii	100	72	0	0	290080	290151	133804	133875	8.15e-30	134
A. carmichaelii	A. kusnezoffii	91.262	103	1	3	29171	29269	182875	182973	8.15e-30	134
A. carmichaelii	A. kusnezoffii	91.262	103	1	3	94041	94139	182875	182973	8.15e-30	134
A. carmichaelii	A. kusnezoffii	91.262	103	1	3	200294	200392	182973	182875	8.15e-30	134
A. carmichaelii	A. kusnezoffii	91.262	103	1	3	89295	89393	182973	182875	8.15e-30	134
A. carmichaelii	A. kusnezoffii	98.667	75	1	0	391018	391092	182888	182962	8.15e-30	134
A. carmichaelii	A. kusnezoffii	94.382	89	1	1	11894	11982	182889	182973	8.15e-30	134
A. carmichaelii	A. kusnezoffii	94.382	89	1	1	288212	288300	182973	182889	8.15e-30	134
A. carmichaelii	A. kusnezoffii	94.382	89	1	1	182653	182741	182889	182973	8.15e-30	134
A. carmichaelii	A. kusnezoffii	94.382	89	1	1	356503	356591	182889	182973	8.15e-30	134
A. carmichaelii	A. kusnezoffii	94.382	89	1	1	44414	44502	182973	182889	8.15e-30	134
A. carmichaelii	A. kusnezoffii	100	72	0	0	182776	182847	223315	223386	8.15e-30	134
A. carmichaelii	A. kusnezoffii	100	72	0	0	246231	246302	223315	223386	8.15e-30	134
A. carmichaelii	A. kusnezoffii	92.708	96	1	1	69730	69819	373230	373325	8.15e-30	134
A. carmichaelii	A. kusnezoffii	81.871	171	19	9	66788	66953	387753	387916	8.15e-30	134
A. carmichaelii	A. kusnezoffii	100	72	0	0	246231	246302	387875	387804	8.15e-30	134
A. carmichaelii	A. kusnezoffii	100	72	0	0	182776	182847	387875	387804	8.15e-30	134
A. carmichaelii	A. kusnezoffii	97.436	78	2	0	340552	340629	387887	387810	8.15e-30	134
A. carmichaelii	A. kusnezoffii	97.436	78	2	0	160175	160252	387887	387810	8.15e-30	134
A. carmichaelii	A. kusnezoffii	88.43	121	0	2	69613	69729	391116	391226	8.15e-30	134
A. carmichaelii	A. kusnezoffii	100	72	0	0	290080	290151	430466	430395	8.15e-30	134
A. carmichaelii	A. kusnezoffii	90	110	2	3	183430	183534	439775	439670	8.15e-30	134
A. carmichaelii	A. kusnezoffii	91.262	103	1	2	365532	365630	439768	439670	8.15e-30	134
A. carmichaelii	A. kusnezoffii	89.091	110	6	2	94019	94128	10531	10428	2.93e-29	132
A. carmichaelii	A. kusnezoffii	93.333	90	4	2	365667	365755	28945	28857	2.93e-29	132
A. carmichaelii	A. kusnezoffii	93.333	90	4	2	309001	309089	28945	28857	2.93e-29	132
A. carmichaelii	A. kusnezoffii	93.333	90	4	2	286607	286695	28857	28945	2.93e-29	132
A. carmichaelii	A. kusnezoffii	93.333	90	4	2	11036	11124	28945	28857	2.93e-29	132
A. carmichaelii	A. kusnezoffii	91.919	99	0	2	378781	378875	38993	38899	2.93e-29	132
A. carmichaelii	A. kusnezoffii	91.919	99	0	2	246102	246196	38901	38995	2.93e-29	132
A. carmichaelii	A. kusnezoffii	91.262	103	0	3	258446	258540	70873	70974	2.93e-29	132
A. carmichaelii	A. kusnezoffii	91.262	103	0	3	69649	69743	70974	70873	2.93e-29	132
A. carmichaelii	A. kusnezoffii	89.381	113	0	4	378767	378875	88156	88260	2.93e-29	132
A. carmichaelii	A. kusnezoffii	91.919	99	0	2	246102	246196	88258	88164	2.93e-29	132
A. carmichaelii	A. kusnezoffii	89.908	109	2	2	289117	289216	102310	102202	2.93e-29	132
A. carmichaelii	A. kusnezoffii	91.262	103	0	3	29172	29269	133671	133769	2.93e-29	132
A. carmichaelii	A. kusnezoffii	91.919	99	0	2	11888	11982	133675	133769	2.93e-29	132
A. carmichaelii	A. kusnezoffii	81.865	193	1	6	10918	11106	146944	147106	2.93e-29	132
A. carmichaelii	A. kusnezoffii	94.318	88	1	2	10916	10999	182875	182962	2.93e-29	132
A. carmichaelii	A. kusnezoffii	98.649	74	1	0	359397	359470	182962	182889	2.93e-29	132
A. carmichaelii	A. kusnezoffii	98.649	74	1	0	135992	136065	182889	182962	2.93e-29	132
A. carmichaelii	A. kusnezoffii	98.649	74	1	0	308891	308964	182889	182962	2.93e-29	132
A. carmichaelii	A. kusnezoffii	98.649	74	1	0	6265	6338	182962	182889	2.93e-29	132
A. carmichaelii	A. kusnezoffii	95.294	85	0	1	188071	188151	302431	302515	2.93e-29	132
A. carmichaelii	A. kusnezoffii	94.382	89	0	2	130748	130834	349967	349882	2.93e-29	132
A. carmichaelii	A. kusnezoffii	91.262	103	0	3	29172	29269	371489	371587	2.93e-29	132
A. carmichaelii	A. kusnezoffii	91.919	99	0	2	11888	11982	371493	371587	2.93e-29	132
A. carmichaelii	A. kusnezoffii	90.566	106	1	2	289114	289210	373230	373335	2.93e-29	132
A. carmichaelii	A. kusnezoffii	89.908	109	2	2	156233	156341	388745	388844	2.93e-29	132
A. carmichaelii	A. kusnezoffii	89.908	109	2	2	336610	336718	388745	388844	2.93e-29	132
A. carmichaelii	A. kusnezoffii	89.908	109	2	2	71514	71622	388844	388745	2.93e-29	132
A. carmichaelii	A. kusnezoffii	95.181	83	4	0	289911	289993	389406	389488	2.93e-29	132
A. carmichaelii	A. kusnezoffii	95.294	85	0	1	188071	188151	391142	391226	2.93e-29	132
A. carmichaelii	A. kusnezoffii	97.403	77	2	0	69653	69729	416818	416894	2.93e-29	132
A. carmichaelii	A. kusnezoffii	97.403	77	2	0	258460	258536	416894	416818	2.93e-29	132
A. carmichaelii	A. kusnezoffii	91.262	103	0	3	29172	29269	419407	419505	2.93e-29	132
A. carmichaelii	A. kusnezoffii	91.919	99	0	2	11888	11982	419411	419505	2.93e-29	132
A. carmichaelii	A. kusnezoffii	91.262	103	0	3	29172	29269	430599	430501	2.93e-29	132
A. carmichaelii	A. kusnezoffii	91.919	99	0	2	11888	11982	430595	430501	2.93e-29	132
A. carmichaelii	A. kusnezoffii	89.381	113	0	4	378767	378875	439651	439755	2.93e-29	132
A. carmichaelii	A. kusnezoffii	91.919	99	0	2	246102	246196	439753	439659	2.93e-29	132
A. carmichaelii	A. kusnezoffii	98.649	74	1	0	396344	396417	440720	440647	2.93e-29	132
A. carmichaelii	A. kusnezoffii	93.333	90	2	1	182641	182730	10513	10428	1.05e-28	130
A. carmichaelii	A. kusnezoffii	93.333	90	2	1	394104	394193	10428	10513	1.05e-28	130
A. carmichaelii	A. kusnezoffii	93.333	90	2	1	6265	6350	11228	11317	1.05e-28	130
A. carmichaelii	A. kusnezoffii	93.333	90	2	1	308879	308964	11317	11228	1.05e-28	130
A. carmichaelii	A. kusnezoffii	100	70	0	0	70159	70228	29956	30025	1.05e-28	130
A. carmichaelii	A. kusnezoffii	93.333	90	2	1	159796	159881	70884	70973	1.05e-28	130
A. carmichaelii	A. kusnezoffii	93.333	90	2	1	183449	183534	70973	70884	1.05e-28	130
A. carmichaelii	A. kusnezoffii	93.333	90	2	1	340173	340258	70884	70973	1.05e-28	130
A. carmichaelii	A. kusnezoffii	92.473	93	3	1	94033	94125	93795	93883	1.05e-28	130
A. carmichaelii	A. kusnezoffii	94.253	87	1	1	394107	394193	93883	93801	1.05e-28	130
A. carmichaelii	A. kusnezoffii	94.253	87	1	1	182641	182727	93801	93883	1.05e-28	130
A. carmichaelii	A. kusnezoffii	91.667	96	4	1	94033	94128	105856	105765	1.05e-28	130
A. carmichaelii	A. kusnezoffii	93.333	90	2	1	394104	394193	105765	105850	1.05e-28	130
A. carmichaelii	A. kusnezoffii	93.333	90	2	1	159796	159885	144717	144802	1.05e-28	130
A. carmichaelii	A. kusnezoffii	93.333	90	2	1	183445	183534	144802	144717	1.05e-28	130
A. carmichaelii	A. kusnezoffii	93.333	90	2	1	340173	340262	144717	144802	1.05e-28	130
A. carmichaelii	A. kusnezoffii	91.089	101	1	3	378781	378877	182971	182875	1.05e-28	130
A. carmichaelii	A. kusnezoffii	100	70	0	0	71514	71583	182963	183032	1.05e-28	130
A. carmichaelii	A. kusnezoffii	91.667	96	4	1	94033	94128	199320	199229	1.05e-28	130
A. carmichaelii	A. kusnezoffii	93.333	90	2	1	182641	182730	199314	199229	1.05e-28	130
A. carmichaelii	A. kusnezoffii	93.333	90	2	1	394104	394193	199229	199314	1.05e-28	130
A. carmichaelii	A. kusnezoffii	92.473	93	3	1	308873	308961	228135	228227	1.05e-28	130
A. carmichaelii	A. kusnezoffii	92.473	93	3	1	6268	6356	228227	228135	1.05e-28	130
A. carmichaelii	A. kusnezoffii	100	70	0	0	70159	70228	369754	369823	1.05e-28	130
A. carmichaelii	A. kusnezoffii	100	70	0	0	67914	67983	371878	371947	1.05e-28	130
A. carmichaelii	A. kusnezoffii	94.186	86	4	1	295443	295528	382562	382478	1.05e-28	130
A. carmichaelii	A. kusnezoffii	92.473	93	3	1	288226	288318	416894	416806	1.05e-28	130
A. carmichaelii	A. kusnezoffii	82.927	164	6	4	365615	365764	5750	5595	3.79e-28	128
A. carmichaelii	A. kusnezoffii	82.927	164	6	4	308949	309098	5750	5595	3.79e-28	128
A. carmichaelii	A. kusnezoffii	82.927	164	6	4	286598	286747	5595	5750	3.79e-28	128
A. carmichaelii	A. kusnezoffii	82.927	164	6	4	10984	11133	5750	5595	3.79e-28	128
A. carmichaelii	A. kusnezoffii	100	69	0	0	375359	375427	11179	11111	3.79e-28	128
A. carmichaelii	A. kusnezoffii	100	69	0	0	89217	89285	11179	11111	3.79e-28	128
A. carmichaelii	A. kusnezoffii	82.927	164	6	4	10984	11133	32176	32331	3.79e-28	128
A. carmichaelii	A. kusnezoffii	82.927	164	6	4	286598	286747	32331	32176	3.79e-28	128
A. carmichaelii	A. kusnezoffii	82.927	164	6	4	308949	309098	32176	32331	3.79e-28	128
A. carmichaelii	A. kusnezoffii	82.927	164	6	4	365615	365764	32176	32331	3.79e-28	128
A. carmichaelii	A. kusnezoffii	90.291	103	2	2	340176	340274	38981	38883	3.79e-28	128
A. carmichaelii	A. kusnezoffii	90.291	103	2	2	159799	159897	38981	38883	3.79e-28	128
A. carmichaelii	A. kusnezoffii	90.385	104	1	3	289114	289208	69954	70057	3.79e-28	128
A. carmichaelii	A. kusnezoffii	89.623	106	3	2	159796	159897	88175	88276	3.79e-28	128
A. carmichaelii	A. kusnezoffii	89.623	106	3	2	340173	340274	88175	88276	3.79e-28	128
A. carmichaelii	A. kusnezoffii	92.391	92	3	1	94037	94128	89239	89152	3.79e-28	128
A. carmichaelii	A. kusnezoffii	93.258	89	2	1	200305	200393	89152	89236	3.79e-28	128
A. carmichaelii	A. kusnezoffii	93.258	89	2	1	29170	29258	89236	89152	3.79e-28	128
A. carmichaelii	A. kusnezoffii	100	69	0	0	89217	89285	133807	133875	3.79e-28	128
A. carmichaelii	A. kusnezoffii	100	69	0	0	375359	375427	133807	133875	3.79e-28	128
A. carmichaelii	A. kusnezoffii	94.186	86	1	1	359397	359478	147029	146944	3.79e-28	128
A. carmichaelii	A. kusnezoffii	94.186	86	1	1	135984	136065	146944	147029	3.79e-28	128
A. carmichaelii	A. kusnezoffii	97.333	75	2	0	89211	89285	182970	183044	3.79e-28	128
A. carmichaelii	A. kusnezoffii	97.333	75	2	0	89211	89285	211338	211412	3.79e-28	128
A. carmichaelii	A. kusnezoffii	100	69	0	0	77239	77307	223318	223386	3.79e-28	128
A. carmichaelii	A. kusnezoffii	100	69	0	0	35168	35236	223386	223318	3.79e-28	128
A. carmichaelii	A. kusnezoffii	93.258	89	2	1	10912	10996	228139	228227	3.79e-28	128
A. carmichaelii	A. kusnezoffii	97.368	76	1	1	288813	288888	238275	238201	3.79e-28	128
A. carmichaelii	A. kusnezoffii	97.333	75	2	0	221520	221594	264953	264879	3.79e-28	128
A. carmichaelii	A. kusnezoffii	78.367	245	19	19	375260	375477	270111	270348	3.79e-28	128
A. carmichaelii	A. kusnezoffii	78.367	245	19	19	375260	375477	296366	296129	3.79e-28	128
A. carmichaelii	A. kusnezoffii	95.181	83	0	1	289903	289981	302433	302515	3.79e-28	128
A. carmichaelii	A. kusnezoffii	78.367	245	19	19	135984	136221	312153	312370	3.79e-28	128
A. carmichaelii	A. kusnezoffii	100	69	0	0	182779	182847	312252	312320	3.79e-28	128
A. carmichaelii	A. kusnezoffii	100	69	0	0	246234	246302	312252	312320	3.79e-28	128
A. carmichaelii	A. kusnezoffii	90.722	97	7	2	296556	296652	314297	314391	3.79e-28	128
A. carmichaelii	A. kusnezoffii	97.333	75	2	0	130748	130822	326414	326488	3.79e-28	128
A. carmichaelii	A. kusnezoffii	95.181	83	0	1	286735	286817	347687	347609	3.79e-28	128
A. carmichaelii	A. kusnezoffii	95.181	83	0	1	365545	365627	347609	347687	3.79e-28	128
A. carmichaelii	A. kusnezoffii	100	69	0	0	35168	35236	387804	387872	3.79e-28	128
A. carmichaelii	A. kusnezoffii	100	69	0	0	77239	77307	387872	387804	3.79e-28	128
A. carmichaelii	A. kusnezoffii	94.186	86	1	1	365545	365630	388058	387977	3.79e-28	128
A. carmichaelii	A. kusnezoffii	94.186	86	1	1	286732	286817	387977	388058	3.79e-28	128
A. carmichaelii	A. kusnezoffii	97.368	76	1	1	104069	104143	389073	389148	3.79e-28	128
A. carmichaelii	A. kusnezoffii	95.181	83	0	1	289903	289981	391144	391226	3.79e-28	128
A. carmichaelii	A. kusnezoffii	100	69	0	0	375359	375427	430463	430395	3.79e-28	128
A. carmichaelii	A. kusnezoffii	100	69	0	0	89217	89285	430463	430395	3.79e-28	128
A. carmichaelii	A. kusnezoffii	89.623	106	3	2	159796	159897	439670	439771	3.79e-28	128
A. carmichaelii	A. kusnezoffii	89.623	106	3	2	340173	340274	439670	439771	3.79e-28	128
A. carmichaelii	A. kusnezoffii	93.182	88	2	1	6265	6348	5804	5891	1.36e-27	126
A. carmichaelii	A. kusnezoffii	93.182	88	2	1	308881	308964	5891	5804	1.36e-27	126
A. carmichaelii	A. kusnezoffii	96.104	77	3	0	66172	66248	27324	27400	1.36e-27	126
A. carmichaelii	A. kusnezoffii	85	140	4	4	391095	391218	28995	28857	1.36e-27	126
A. carmichaelii	A. kusnezoffii	94.118	85	1	1	308881	308961	32035	32119	1.36e-27	126
A. carmichaelii	A. kusnezoffii	94.118	85	1	1	6268	6348	32119	32035	1.36e-27	126
A. carmichaelii	A. kusnezoffii	90.909	99	1	2	396336	396426	70973	70875	1.36e-27	126
A. carmichaelii	A. kusnezoffii	93.182	88	2	1	89306	89393	89152	89235	1.36e-27	126
A. carmichaelii	A. kusnezoffii	93.182	88	2	1	378790	378877	89152	89235	1.36e-27	126
A. carmichaelii	A. kusnezoffii	90.291	103	1	5	89198	89291	105733	105631	1.36e-27	126
A. carmichaelii	A. kusnezoffii	100	68	0	0	290072	290139	106144	106211	1.36e-27	126
A. carmichaelii	A. kusnezoffii	97.297	74	2	0	391019	391092	144790	144717	1.36e-27	126
A. carmichaelii	A. kusnezoffii	90.909	99	1	2	29173	29267	146944	147038	1.36e-27	126
A. carmichaelii	A. kusnezoffii	93.182	88	2	1	10916	10999	223494	223407	1.36e-27	126
A. carmichaelii	A. kusnezoffii	93.182	88	2	1	10916	10999	315762	315675	1.36e-27	126
A. carmichaelii	A. kusnezoffii	98.592	71	1	0	391019	391089	347617	347687	1.36e-27	126
A. carmichaelii	A. kusnezoffii	97.297	74	2	0	391019	391092	388050	387977	1.36e-27	126
A. carmichaelii	A. kusnezoffii	97.297	74	2	0	289911	289984	440720	440647	1.36e-27	126
A. carmichaelii	A. kusnezoffii	97.297	74	2	0	188081	188154	440720	440647	1.36e-27	126
A. carmichaelii	A. kusnezoffii	97.297	74	2	0	258457	258530	440647	440720	1.36e-27	126
A. carmichaelii	A. kusnezoffii	97.297	74	2	0	69659	69732	440720	440647	1.36e-27	126
A. carmichaelii	A. kusnezoffii	94.048	84	1	1	11885	11968	37925	38004	4.9e-27	124
A. carmichaelii	A. kusnezoffii	94.048	84	1	1	394107	394190	38004	37925	4.9e-27	124
A. carmichaelii	A. kusnezoffii	94.048	84	1	1	288226	288309	38004	37925	4.9e-27	124
A. carmichaelii	A. kusnezoffii	94.048	84	1	1	182644	182727	37925	38004	4.9e-27	124
A. carmichaelii	A. kusnezoffii	94.048	84	1	1	356494	356577	37925	38004	4.9e-27	124
A. carmichaelii	A. kusnezoffii	94.048	84	1	1	44428	44511	38004	37925	4.9e-27	124
A. carmichaelii	A. kusnezoffii	92.222	90	3	1	261057	261142	70884	70973	4.9e-27	124
A. carmichaelii	A. kusnezoffii	93.103	87	2	1	375259	375345	89234	89152	4.9e-27	124
A. carmichaelii	A. kusnezoffii	89.216	102	7	2	288471	288568	133769	133668	4.9e-27	124
A. carmichaelii	A. kusnezoffii	100	67	0	0	289230	289296	144692	144626	4.9e-27	124
A. carmichaelii	A. kusnezoffii	92.222	90	3	1	261057	261146	144717	144802	4.9e-27	124
A. carmichaelii	A. kusnezoffii	86.207	116	15	1	300709	300824	196780	196894	4.9e-27	124
A. carmichaelii	A. kusnezoffii	95.062	81	0	1	69653	69729	302435	302515	4.9e-27	124
A. carmichaelii	A. kusnezoffii	95.062	81	0	1	258460	258536	302515	302435	4.9e-27	124
A. carmichaelii	A. kusnezoffii	92.308	91	2	2	308875	308961	312146	312235	4.9e-27	124
A. carmichaelii	A. kusnezoffii	92.308	91	2	2	6268	6354	312235	312146	4.9e-27	124
A. carmichaelii	A. kusnezoffii	94.048	84	1	1	10917	10996	312152	312235	4.9e-27	124
A. carmichaelii	A. kusnezoffii	85.714	119	16	1	311291	311408	377131	377249	4.9e-27	124
A. carmichaelii	A. kusnezoffii	89.216	102	7	2	246095	246196	389393	389490	4.9e-27	124
A. carmichaelii	A. kusnezoffii	95.062	81	0	1	258460	258536	391226	391146	4.9e-27	124
A. carmichaelii	A. kusnezoffii	89.32	103	6	2	94023	94125	416797	416894	4.9e-27	124
A. carmichaelii	A. kusnezoffii	93.103	87	2	1	394107	394193	416894	416812	4.9e-27	124
A. carmichaelii	A. kusnezoffii	93.103	87	2	1	182641	182727	416812	416894	4.9e-27	124
A. carmichaelii	A. kusnezoffii	89.216	102	7	2	288471	288568	430501	430602	4.9e-27	124
A. carmichaelii	A. kusnezoffii	93.023	86	2	1	135984	136065	5889	5804	1.76e-26	122
A. carmichaelii	A. kusnezoffii	93.023	86	2	1	359397	359478	5804	5889	1.76e-26	122
A. carmichaelii	A. kusnezoffii	93.023	86	2	1	10918	10999	5889	5804	1.76e-26	122
A. carmichaelii	A. kusnezoffii	91.398	93	3	2	375254	375345	10516	10428	1.76e-26	122
A. carmichaelii	A. kusnezoffii	93.023	86	2	1	89306	89391	10428	10509	1.76e-26	122
A. carmichaelii	A. kusnezoffii	93.023	86	2	1	200305	200390	10428	10509	1.76e-26	122
A. carmichaelii	A. kusnezoffii	93.023	86	2	1	378790	378875	10428	10509	1.76e-26	122
A. carmichaelii	A. kusnezoffii	93.023	86	2	1	29173	29258	10509	10428	1.76e-26	122
A. carmichaelii	A. kusnezoffii	93.023	86	2	1	135984	136065	11313	11228	1.76e-26	122
A. carmichaelii	A. kusnezoffii	93.023	86	2	1	359397	359478	11228	11313	1.76e-26	122
A. carmichaelii	A. kusnezoffii	93.023	86	2	1	10918	10999	11313	11228	1.76e-26	122
A. carmichaelii	A. kusnezoffii	93.976	83	1	1	10918	10996	32037	32119	1.76e-26	122
A. carmichaelii	A. kusnezoffii	93.976	83	1	1	359400	359478	32119	32037	1.76e-26	122
A. carmichaelii	A. kusnezoffii	93.976	83	1	1	135984	136062	32037	32119	1.76e-26	122
A. carmichaelii	A. kusnezoffii	93.976	83	1	1	29173	29255	37926	38004	1.76e-26	122
A. carmichaelii	A. kusnezoffii	93.976	83	1	1	378793	378875	38004	37926	1.76e-26	122
A. carmichaelii	A. kusnezoffii	93.976	83	1	1	94043	94125	37926	38004	1.76e-26	122
A. carmichaelii	A. kusnezoffii	93.976	83	1	1	200308	200390	38004	37926	1.76e-26	122
A. carmichaelii	A. kusnezoffii	93.976	83	1	1	89309	89391	38004	37926	1.76e-26	122
A. carmichaelii	A. kusnezoffii	93.976	83	1	1	375260	375342	37926	38004	1.76e-26	122
A. carmichaelii	A. kusnezoffii	93.976	83	1	1	10918	10996	38899	38981	1.76e-26	122
A. carmichaelii	A. kusnezoffii	93.976	83	1	1	359400	359478	38981	38899	1.76e-26	122
A. carmichaelii	A. kusnezoffii	93.976	83	1	1	135984	136062	38899	38981	1.76e-26	122
A. carmichaelii	A. kusnezoffii	98.551	69	1	0	120205	120273	45592	45660	1.76e-26	122
A. carmichaelii	A. kusnezoffii	93.976	83	1	1	10918	10996	60692	60774	1.76e-26	122
A. carmichaelii	A. kusnezoffii	93.976	83	1	1	359400	359478	60774	60692	1.76e-26	122
A. carmichaelii	A. kusnezoffii	93.976	83	1	1	135984	136062	60692	60774	1.76e-26	122
A. carmichaelii	A. kusnezoffii	100	66	0	0	89211	89276	69964	70029	1.76e-26	122
A. carmichaelii	A. kusnezoffii	93.023	86	2	1	135984	136065	88260	88175	1.76e-26	122
A. carmichaelii	A. kusnezoffii	93.023	86	2	1	359397	359478	88175	88260	1.76e-26	122
A. carmichaelii	A. kusnezoffii	93.023	86	2	1	10918	10999	88260	88175	1.76e-26	122
A. carmichaelii	A. kusnezoffii	93.023	86	2	1	44425	44510	89152	89233	1.76e-26	122
A. carmichaelii	A. kusnezoffii	93.023	86	2	1	356495	356580	89233	89152	1.76e-26	122
A. carmichaelii	A. kusnezoffii	93.023	86	2	1	182645	182730	89233	89152	1.76e-26	122
A. carmichaelii	A. kusnezoffii	93.023	86	2	1	288223	288308	89152	89233	1.76e-26	122
A. carmichaelii	A. kusnezoffii	93.023	86	2	1	394104	394189	89152	89233	1.76e-26	122
A. carmichaelii	A. kusnezoffii	93.023	86	2	1	11886	11971	89233	89152	1.76e-26	122
A. carmichaelii	A. kusnezoffii	93.976	83	1	1	29173	29255	93805	93883	1.76e-26	122
A. carmichaelii	A. kusnezoffii	93.976	83	1	1	378793	378875	93883	93805	1.76e-26	122
A. carmichaelii	A. kusnezoffii	93.976	83	1	1	200308	200390	93883	93805	1.76e-26	122
A. carmichaelii	A. kusnezoffii	93.976	83	1	1	89309	89391	93883	93805	1.76e-26	122
A. carmichaelii	A. kusnezoffii	100	66	0	0	89211	89276	102303	102238	1.76e-26	122
A. carmichaelii	A. kusnezoffii	91.398	93	3	2	375254	375345	105853	105765	1.76e-26	122
A. carmichaelii	A. kusnezoffii	93.023	86	2	1	89306	89391	105765	105846	1.76e-26	122
A. carmichaelii	A. kusnezoffii	93.023	86	2	1	200305	200390	105765	105846	1.76e-26	122
A. carmichaelii	A. kusnezoffii	93.023	86	2	1	378790	378875	105765	105846	1.76e-26	122
A. carmichaelii	A. kusnezoffii	93.023	86	2	1	29173	29258	105846	105765	1.76e-26	122
A. carmichaelii	A. kusnezoffii	93.023	86	2	1	89188	89273	106130	106211	1.76e-26	122
A. carmichaelii	A. kusnezoffii	93.023	86	2	1	30117	30202	106211	106130	1.76e-26	122
A. carmichaelii	A. kusnezoffii	93.976	83	1	1	353446	353528	106133	106211	1.76e-26	122
A. carmichaelii	A. kusnezoffii	92.857	84	6	0	133817	133900	118085	118168	1.76e-26	122
A. carmichaelii	A. kusnezoffii	100	66	0	0	35177	35242	157413	157478	1.76e-26	122
A. carmichaelii	A. kusnezoffii	100	66	0	0	375353	375418	157478	157413	1.76e-26	122
A. carmichaelii	A. kusnezoffii	100	66	0	0	77233	77298	157478	157413	1.76e-26	122
A. carmichaelii	A. kusnezoffii	95	80	0	1	340548	340623	157495	157416	1.76e-26	122
A. carmichaelii	A. kusnezoffii	95	80	0	1	160171	160246	157495	157416	1.76e-26	122
A. carmichaelii	A. kusnezoffii	92.857	84	6	0	133817	133900	158463	158380	1.76e-26	122
A. carmichaelii	A. kusnezoffii	97.222	72	2	0	182779	182850	182976	183047	1.76e-26	122
A. carmichaelii	A. kusnezoffii	97.222	72	2	0	246234	246305	182976	183047	1.76e-26	122
A. carmichaelii	A. kusnezoffii	91.398	93	3	2	375254	375345	199317	199229	1.76e-26	122
A. carmichaelii	A. kusnezoffii	93.023	86	2	1	89306	89391	199229	199310	1.76e-26	122
A. carmichaelii	A. kusnezoffii	93.023	86	2	1	200305	200390	199229	199310	1.76e-26	122
A. carmichaelii	A. kusnezoffii	93.023	86	2	1	378790	378875	199229	199310	1.76e-26	122
A. carmichaelii	A. kusnezoffii	93.023	86	2	1	29173	29258	199310	199229	1.76e-26	122
A. carmichaelii	A. kusnezoffii	93.976	83	1	1	353449	353531	223299	223377	1.76e-26	122
A. carmichaelii	A. kusnezoffii	93.023	86	2	1	6265	6346	223407	223492	1.76e-26	122
A. carmichaelii	A. kusnezoffii	93.023	86	2	1	308883	308964	223492	223407	1.76e-26	122
A. carmichaelii	A. kusnezoffii	93.023	86	2	1	135984	136065	223492	223407	1.76e-26	122
A. carmichaelii	A. kusnezoffii	93.023	86	2	1	359397	359478	223407	223492	1.76e-26	122
A. carmichaelii	A. kusnezoffii	93.976	83	1	1	359400	359478	228227	228145	1.76e-26	122
A. carmichaelii	A. kusnezoffii	93.976	83	1	1	135984	136062	228145	228227	1.76e-26	122
A. carmichaelii	A. kusnezoffii	98.551	69	1	0	417873	417941	254408	254340	1.76e-26	122
A. carmichaelii	A. kusnezoffii	98.551	69	1	0	51102	51170	254340	254408	1.76e-26	122
A. carmichaelii	A. kusnezoffii	98.551	69	1	0	169395	169463	254408	254340	1.76e-26	122
A. carmichaelii	A. kusnezoffii	92.857	84	6	0	352481	352564	267944	268027	1.76e-26	122
A. carmichaelii	A. kusnezoffii	93.023	86	2	1	29170	29255	270108	270189	1.76e-26	122
A. carmichaelii	A. kusnezoffii	93.023	86	2	1	200308	200393	270189	270108	1.76e-26	122
A. carmichaelii	A. kusnezoffii	93.976	83	1	1	11886	11968	270111	270189	1.76e-26	122
A. carmichaelii	A. kusnezoffii	93.976	83	1	1	394107	394189	270189	270111	1.76e-26	122
A. carmichaelii	A. kusnezoffii	93.976	83	1	1	378793	378875	270189	270111	1.76e-26	122
A. carmichaelii	A. kusnezoffii	93.976	83	1	1	94043	94125	270111	270189	1.76e-26	122
A. carmichaelii	A. kusnezoffii	93.976	83	1	1	288226	288308	270189	270111	1.76e-26	122
A. carmichaelii	A. kusnezoffii	93.976	83	1	1	182645	182727	270111	270189	1.76e-26	122
A. carmichaelii	A. kusnezoffii	93.976	83	1	1	89309	89391	270189	270111	1.76e-26	122
A. carmichaelii	A. kusnezoffii	93.976	83	1	1	356495	356577	270111	270189	1.76e-26	122
A. carmichaelii	A. kusnezoffii	93.976	83	1	1	44428	44510	270189	270111	1.76e-26	122
A. carmichaelii	A. kusnezoffii	89.796	98	6	4	290105	290201	270254	270348	1.76e-26	122
A. carmichaelii	A. kusnezoffii	93.976	83	1	1	10918	10996	293389	293471	1.76e-26	122
A. carmichaelii	A. kusnezoffii	93.976	83	1	1	359400	359478	293471	293389	1.76e-26	122
A. carmichaelii	A. kusnezoffii	93.976	83	1	1	135984	136062	293389	293471	1.76e-26	122
A. carmichaelii	A. kusnezoffii	89.796	98	6	4	290105	290201	296223	296129	1.76e-26	122
A. carmichaelii	A. kusnezoffii	93.023	86	2	1	44425	44510	296285	296366	1.76e-26	122
A. carmichaelii	A. kusnezoffii	93.023	86	2	1	356495	356580	296366	296285	1.76e-26	122
A. carmichaelii	A. kusnezoffii	93.023	86	2	1	89306	89391	296285	296366	1.76e-26	122
A. carmichaelii	A. kusnezoffii	93.023	86	2	1	200305	200390	296285	296366	1.76e-26	122
A. carmichaelii	A. kusnezoffii	93.023	86	2	1	182645	182730	296366	296285	1.76e-26	122
A. carmichaelii	A. kusnezoffii	93.023	86	2	1	288223	288308	296285	296366	1.76e-26	122
A. carmichaelii	A. kusnezoffii	93.023	86	2	1	94043	94128	296366	296285	1.76e-26	122
A. carmichaelii	A. kusnezoffii	93.023	86	2	1	378790	378875	296285	296366	1.76e-26	122
A. carmichaelii	A. kusnezoffii	93.023	86	2	1	394104	394189	296285	296366	1.76e-26	122
A. carmichaelii	A. kusnezoffii	93.023	86	2	1	29173	29258	296366	296285	1.76e-26	122
A. carmichaelii	A. kusnezoffii	93.023	86	2	1	11886	11971	296366	296285	1.76e-26	122
A. carmichaelii	A. kusnezoffii	93.976	83	1	1	359400	359478	312235	312153	1.76e-26	122
A. carmichaelii	A. kusnezoffii	100	66	0	0	30114	30179	312311	312246	1.76e-26	122
A. carmichaelii	A. kusnezoffii	89.796	98	6	4	359230	359324	312370	312274	1.76e-26	122
A. carmichaelii	A. kusnezoffii	93.023	86	2	1	6265	6346	315675	315760	1.76e-26	122
A. carmichaelii	A. kusnezoffii	93.023	86	2	1	308883	308964	315760	315675	1.76e-26	122
A. carmichaelii	A. kusnezoffii	93.023	86	2	1	135984	136065	315760	315675	1.76e-26	122
A. carmichaelii	A. kusnezoffii	93.023	86	2	1	359397	359478	315675	315760	1.76e-26	122
A. carmichaelii	A. kusnezoffii	93.976	83	1	1	340176	340258	347687	347609	1.76e-26	122
A. carmichaelii	A. kusnezoffii	93.976	83	1	1	183449	183531	347609	347687	1.76e-26	122
A. carmichaelii	A. kusnezoffii	93.976	83	1	1	159799	159881	347687	347609	1.76e-26	122
A. carmichaelii	A. kusnezoffii	80.874	183	12	14	159617	159793	368628	368793	1.76e-26	122
A. carmichaelii	A. kusnezoffii	80.874	183	12	14	339994	340170	368628	368793	1.76e-26	122
A. carmichaelii	A. kusnezoffii	90.625	96	3	1	71511	71606	371574	371663	1.76e-26	122
A. carmichaelii	A. kusnezoffii	90.625	96	3	1	336626	336721	371663	371574	1.76e-26	122
A. carmichaelii	A. kusnezoffii	90.625	96	3	1	156249	156344	371663	371574	1.76e-26	122
A. carmichaelii	A. kusnezoffii	100	66	0	0	89211	89276	373240	373305	1.76e-26	122
A. carmichaelii	A. kusnezoffii	93.023	86	2	1	159796	159881	387977	388058	1.76e-26	122
A. carmichaelii	A. kusnezoffii	93.023	86	2	1	183449	183534	388058	387977	1.76e-26	122
A. carmichaelii	A. kusnezoffii	93.023	86	2	1	340173	340258	387977	388058	1.76e-26	122
A. carmichaelii	A. kusnezoffii	93.976	83	1	1	10918	10996	389653	389735	1.76e-26	122
A. carmichaelii	A. kusnezoffii	93.976	83	1	1	359400	359478	389735	389653	1.76e-26	122
A. carmichaelii	A. kusnezoffii	93.976	83	1	1	135984	136062	389653	389735	1.76e-26	122
A. carmichaelii	A. kusnezoffii	90.625	96	3	1	71511	71606	419492	419581	1.76e-26	122
A. carmichaelii	A. kusnezoffii	90.625	96	3	1	336626	336721	419581	419492	1.76e-26	122
A. carmichaelii	A. kusnezoffii	90.625	96	3	1	156249	156344	419581	419492	1.76e-26	122
A. carmichaelii	A. kusnezoffii	93.023	86	2	1	135984	136065	439755	439670	1.76e-26	122
A. carmichaelii	A. kusnezoffii	93.023	86	2	1	359397	359478	439670	439755	1.76e-26	122
A. carmichaelii	A. kusnezoffii	93.023	86	2	1	10918	10999	439755	439670	1.76e-26	122
A. carmichaelii	A. kusnezoffii	84.672	137	3	7	396142	396260	39844	39708	6.34e-26	121
A. carmichaelii	A. kusnezoffii	94.937	79	0	1	1268	1342	70887	70965	6.34e-26	121
A. carmichaelii	A. kusnezoffii	84.672	137	3	7	396142	396260	83029	82893	6.34e-26	121
A. carmichaelii	A. kusnezoffii	84.672	137	3	7	396142	396260	87315	87451	6.34e-26	121
A. carmichaelii	A. kusnezoffii	97.183	71	2	0	76427	76497	111166	111236	6.34e-26	121
A. carmichaelii	A. kusnezoffii	92.941	85	2	1	359400	359480	133755	133671	6.34e-26	121
A. carmichaelii	A. kusnezoffii	92.941	85	2	1	135982	136062	133671	133755	6.34e-26	121
A. carmichaelii	A. kusnezoffii	84.672	137	3	7	17117	17253	146750	146868	6.34e-26	121
A. carmichaelii	A. kusnezoffii	84.672	137	3	7	12695	12831	146868	146750	6.34e-26	121
A. carmichaelii	A. kusnezoffii	97.183	71	2	0	345578	345648	210532	210602	6.34e-26	121
A. carmichaelii	A. kusnezoffii	92.941	85	2	1	246098	246182	270109	270189	6.34e-26	121
A. carmichaelii	A. kusnezoffii	97.183	71	2	0	66100	66170	292575	292645	6.34e-26	121
A. carmichaelii	A. kusnezoffii	92.045	88	3	1	246098	246185	296368	296285	6.34e-26	121
A. carmichaelii	A. kusnezoffii	97.183	71	2	0	355681	355751	367935	368005	6.34e-26	121
A. carmichaelii	A. kusnezoffii	91.304	92	3	2	10909	10996	371483	371573	6.34e-26	121
A. carmichaelii	A. kusnezoffii	92.941	85	2	1	359400	359480	371573	371489	6.34e-26	121
A. carmichaelii	A. kusnezoffii	92.941	85	2	1	135982	136062	371489	371573	6.34e-26	121
A. carmichaelii	A. kusnezoffii	94.937	79	0	1	353453	353531	387887	387813	6.34e-26	121
A. carmichaelii	A. kusnezoffii	91.304	92	3	2	10909	10996	419401	419491	6.34e-26	121
A. carmichaelii	A. kusnezoffii	92.941	85	2	1	359400	359480	419491	419407	6.34e-26	121
A. carmichaelii	A. kusnezoffii	92.941	85	2	1	135982	136062	419407	419491	6.34e-26	121
A. carmichaelii	A. kusnezoffii	92.045	88	3	1	135982	136065	430599	430512	6.34e-26	121
A. carmichaelii	A. kusnezoffii	92.045	88	3	1	359397	359480	430512	430599	6.34e-26	121
A. carmichaelii	A. kusnezoffii	84.672	137	3	7	396142	396260	438810	438946	6.34e-26	121
A. carmichaelii	A. kusnezoffii	92.857	84	2	1	246102	246185	10507	10428	2.28e-25	119
A. carmichaelii	A. kusnezoffii	93.827	81	1	1	246102	246182	37928	38004	2.28e-25	119
A. carmichaelii	A. kusnezoffii	90.526	95	1	2	364748	364834	38133	38039	2.28e-25	119
A. carmichaelii	A. kusnezoffii	92.683	82	6	0	66172	66253	45802	45721	2.28e-25	119
A. carmichaelii	A. kusnezoffii	95.946	74	2	1	81759	81831	69926	69999	2.28e-25	119
A. carmichaelii	A. kusnezoffii	90.526	95	1	2	364748	364834	89026	89120	2.28e-25	119
A. carmichaelii	A. kusnezoffii	92.045	88	2	2	246098	246185	89234	89152	2.28e-25	119
A. carmichaelii	A. kusnezoffii	93.827	81	1	1	246102	246182	93807	93883	2.28e-25	119
A. carmichaelii	A. kusnezoffii	95.946	74	2	1	81759	81831	102341	102268	2.28e-25	119
A. carmichaelii	A. kusnezoffii	92.941	85	1	2	10917	10996	133671	133755	2.28e-25	119
A. carmichaelii	A. kusnezoffii	93.827	81	1	1	308885	308961	133675	133755	2.28e-25	119
A. carmichaelii	A. kusnezoffii	93.827	81	1	1	6268	6344	133755	133675	2.28e-25	119
A. carmichaelii	A. kusnezoffii	91.954	87	3	2	288473	288555	147038	146952	2.28e-25	119
A. carmichaelii	A. kusnezoffii	98.507	67	1	0	218775	218841	150195	150261	2.28e-25	119
A. carmichaelii	A. kusnezoffii	94.872	78	0	1	286732	286809	182962	182889	2.28e-25	119
A. carmichaelii	A. kusnezoffii	94.872	78	0	1	365553	365630	182889	182962	2.28e-25	119
A. carmichaelii	A. kusnezoffii	94.872	78	1	3	94110	94185	196410	196486	2.28e-25	119
A. carmichaelii	A. kusnezoffii	90.526	95	1	2	364748	364834	199103	199197	2.28e-25	119
A. carmichaelii	A. kusnezoffii	92.857	84	2	1	246102	246185	199308	199229	2.28e-25	119
A. carmichaelii	A. kusnezoffii	94.805	77	3	1	81756	81831	211297	211373	2.28e-25	119
A. carmichaelii	A. kusnezoffii	94.805	77	3	1	77192	77268	215861	215936	2.28e-25	119
A. carmichaelii	A. kusnezoffii	95.946	74	2	1	363469	363542	215936	215864	2.28e-25	119
A. carmichaelii	A. kusnezoffii	95.946	74	2	1	336676	336749	215936	215864	2.28e-25	119
A. carmichaelii	A. kusnezoffii	95.946	74	2	1	156299	156372	215936	215864	2.28e-25	119
A. carmichaelii	A. kusnezoffii	95.946	74	2	1	35207	35280	215936	215864	2.28e-25	119
A. carmichaelii	A. kusnezoffii	94.805	77	3	1	311703	311778	228288	228212	2.28e-25	119
A. carmichaelii	A. kusnezoffii	90.526	95	1	2	364748	364834	270318	270224	2.28e-25	119
A. carmichaelii	A. kusnezoffii	90.526	95	1	2	364748	364834	296159	296253	2.28e-25	119
A. carmichaelii	A. kusnezoffii	95.946	74	2	1	81759	81831	300430	300357	2.28e-25	119
A. carmichaelii	A. kusnezoffii	90.526	95	1	2	365657	365751	301722	301636	2.28e-25	119
A. carmichaelii	A. kusnezoffii	90.526	95	1	2	308991	309085	301722	301636	2.28e-25	119
A. carmichaelii	A. kusnezoffii	90.526	95	1	2	286611	286705	301636	301722	2.28e-25	119
A. carmichaelii	A. kusnezoffii	90.526	95	1	2	136097	136191	301722	301636	2.28e-25	119
A. carmichaelii	A. kusnezoffii	90.526	95	1	2	11026	11120	301722	301636	2.28e-25	119
A. carmichaelii	A. kusnezoffii	93.827	81	1	1	6132	6212	301636	301712	2.28e-25	119
A. carmichaelii	A. kusnezoffii	90.526	95	1	2	364748	364834	302644	302550	2.28e-25	119
A. carmichaelii	A. kusnezoffii	98.507	67	1	0	393752	393818	312414	312348	2.28e-25	119
A. carmichaelii	A. kusnezoffii	98.507	67	1	0	70073	70139	312348	312414	2.28e-25	119
A. carmichaelii	A. kusnezoffii	98.507	67	1	0	399585	399651	329233	329167	2.28e-25	119
A. carmichaelii	A. kusnezoffii	93.671	79	5	0	169253	169331	368007	368085	2.28e-25	119
A. carmichaelii	A. kusnezoffii	93.671	79	5	0	51234	51312	368085	368007	2.28e-25	119
A. carmichaelii	A. kusnezoffii	93.671	79	5	0	417731	417809	368007	368085	2.28e-25	119
A. carmichaelii	A. kusnezoffii	93.827	81	1	1	308885	308961	371493	371573	2.28e-25	119
A. carmichaelii	A. kusnezoffii	93.827	81	1	1	6268	6344	371573	371493	2.28e-25	119
A. carmichaelii	A. kusnezoffii	98.507	67	1	0	375455	375521	371792	371858	2.28e-25	119
A. carmichaelii	A. kusnezoffii	90.526	95	1	2	364748	364834	391355	391261	2.28e-25	119
A. carmichaelii	A. kusnezoffii	93.827	81	1	1	308885	308961	419411	419491	2.28e-25	119
A. carmichaelii	A. kusnezoffii	93.827	81	1	1	6268	6344	419491	419411	2.28e-25	119
A. carmichaelii	A. kusnezoffii	92.045	88	2	2	10917	10999	430599	430512	2.28e-25	119
A. carmichaelii	A. kusnezoffii	92.857	84	2	1	6265	6344	430512	430595	2.28e-25	119
A. carmichaelii	A. kusnezoffii	92.857	84	2	1	308885	308964	430595	430512	2.28e-25	119
A. carmichaelii	A. kusnezoffii	90.526	95	1	2	364748	364834	440521	440615	2.28e-25	119
A. carmichaelii	A. kusnezoffii	100	63	0	0	396432	396494	5684	5622	8.2e-25	117
A. carmichaelii	A. kusnezoffii	91.011	89	4	2	288471	288555	5793	5881	8.2e-25	117
A. carmichaelii	A. kusnezoffii	100	63	0	0	258296	258358	11100	11162	8.2e-25	117
A. carmichaelii	A. kusnezoffii	100	63	0	0	69831	69893	11162	11100	8.2e-25	117
A. carmichaelii	A. kusnezoffii	91.011	89	4	2	288471	288555	11217	11305	8.2e-25	117
A. carmichaelii	A. kusnezoffii	91.011	89	4	2	288471	288555	32133	32045	8.2e-25	117
A. carmichaelii	A. kusnezoffii	100	63	0	0	396432	396494	32242	32304	8.2e-25	117
A. carmichaelii	A. kusnezoffii	91.209	91	0	2	286735	286821	38981	38895	8.2e-25	117
A. carmichaelii	A. kusnezoffii	91.011	89	4	1	288471	288555	38995	38907	8.2e-25	117
A. carmichaelii	A. kusnezoffii	87.156	109	6	4	355577	355685	45163	45063	8.2e-25	117
A. carmichaelii	A. kusnezoffii	91.011	89	4	2	288471	288555	60788	60700	8.2e-25	117
A. carmichaelii	A. kusnezoffii	91.011	89	4	1	288471	288555	88164	88252	8.2e-25	117
A. carmichaelii	A. kusnezoffii	90.426	94	1	2	286732	286821	88175	88264	8.2e-25	117
A. carmichaelii	A. kusnezoffii	94.805	77	0	1	396422	396494	93918	93994	8.2e-25	117
A. carmichaelii	A. kusnezoffii	88.889	99	5	4	290105	290203	93948	94040	8.2e-25	117
A. carmichaelii	A. kusnezoffii	80.328	183	13	14	66788	66953	105586	105762	8.2e-25	117
A. carmichaelii	A. kusnezoffii	100	63	0	0	69831	69893	133824	133886	8.2e-25	117
A. carmichaelii	A. kusnezoffii	100	63	0	0	258296	258358	133886	133824	8.2e-25	117
A. carmichaelii	A. kusnezoffii	95.89	73	1	2	359114	359186	146799	146869	8.2e-25	117
A. carmichaelii	A. kusnezoffii	94.805	77	0	1	391124	391200	147034	147106	8.2e-25	117
A. carmichaelii	A. kusnezoffii	100	63	0	0	393881	393943	147106	147044	8.2e-25	117
A. carmichaelii	A. kusnezoffii	100	63	0	0	69948	70010	147044	147106	8.2e-25	117
A. carmichaelii	A. kusnezoffii	100	63	0	0	188274	188336	147044	147106	8.2e-25	117
A. carmichaelii	A. kusnezoffii	94.805	77	0	1	1268	1344	182959	182887	8.2e-25	117
A. carmichaelii	A. kusnezoffii	97.101	69	2	0	290083	290151	182976	183044	8.2e-25	117
A. carmichaelii	A. kusnezoffii	100	63	0	0	160190	160252	182976	183038	8.2e-25	117
A. carmichaelii	A. kusnezoffii	100	63	0	0	340567	340629	182976	183038	8.2e-25	117
A. carmichaelii	A. kusnezoffii	100	63	0	0	30117	30179	211400	211338	8.2e-25	117
A. carmichaelii	A. kusnezoffii	97.101	69	2	0	290083	290151	211344	211412	8.2e-25	117
A. carmichaelii	A. kusnezoffii	100	63	0	0	160190	160252	211344	211406	8.2e-25	117
A. carmichaelii	A. kusnezoffii	100	63	0	0	340567	340629	211344	211406	8.2e-25	117
A. carmichaelii	A. kusnezoffii	95.89	73	2	1	71484	71556	215865	215936	8.2e-25	117
A. carmichaelii	A. kusnezoffii	91.011	89	4	2	288471	288555	223396	223484	8.2e-25	117
A. carmichaelii	A. kusnezoffii	91.011	89	4	2	288471	288555	228241	228153	8.2e-25	117
A. carmichaelii	A. kusnezoffii	88.776	98	7	4	363371	363466	270348	270253	8.2e-25	117
A. carmichaelii	A. kusnezoffii	91.011	89	4	2	288471	288555	293485	293397	8.2e-25	117
A. carmichaelii	A. kusnezoffii	95.89	73	1	2	396191	396261	296013	296085	8.2e-25	117
A. carmichaelii	A. kusnezoffii	88.776	98	7	4	363371	363466	296129	296224	8.2e-25	117
A. carmichaelii	A. kusnezoffii	88.776	98	7	4	136126	136221	300354	300259	8.2e-25	117
A. carmichaelii	A. kusnezoffii	88.776	98	7	4	359230	359325	300259	300354	8.2e-25	117
A. carmichaelii	A. kusnezoffii	78.07	228	20	19	391019	391239	312161	312365	8.2e-25	117
A. carmichaelii	A. kusnezoffii	98.485	66	1	0	353466	353531	312246	312311	8.2e-25	117
A. carmichaelii	A. kusnezoffii	91.011	89	4	2	288471	288555	315664	315752	8.2e-25	117
A. carmichaelii	A. kusnezoffii	92.771	83	2	1	261060	261142	347687	347609	8.2e-25	117
A. carmichaelii	A. kusnezoffii	95.89	73	2	1	81760	81831	373203	373275	8.2e-25	117
A. carmichaelii	A. kusnezoffii	91.86	86	3	1	261057	261142	387977	388058	8.2e-25	117
A. carmichaelii	A. kusnezoffii	94.667	75	4	0	391018	391092	389405	389479	8.2e-25	117
A. carmichaelii	A. kusnezoffii	91.011	89	4	1	29181	29269	389406	389490	8.2e-25	117
A. carmichaelii	A. kusnezoffii	91.011	89	4	2	94051	94139	389406	389490	8.2e-25	117
A. carmichaelii	A. kusnezoffii	91.011	89	4	2	288212	288300	389490	389406	8.2e-25	117
A. carmichaelii	A. kusnezoffii	91.011	89	4	2	182653	182741	389406	389490	8.2e-25	117
A. carmichaelii	A. kusnezoffii	91.011	89	4	2	200294	200382	389490	389406	8.2e-25	117
A. carmichaelii	A. kusnezoffii	91.011	89	4	2	89295	89383	389490	389406	8.2e-25	117
A. carmichaelii	A. kusnezoffii	91.011	89	4	2	356503	356591	389406	389490	8.2e-25	117
A. carmichaelii	A. kusnezoffii	91.011	89	4	2	44414	44502	389490	389406	8.2e-25	117
A. carmichaelii	A. kusnezoffii	91.011	89	4	2	288471	288555	389749	389661	8.2e-25	117
A. carmichaelii	A. kusnezoffii	77.872	235	20	17	289978	290201	391172	391385	8.2e-25	117
A. carmichaelii	A. kusnezoffii	91.111	90	3	2	375254	375342	416809	416894	8.2e-25	117
A. carmichaelii	A. kusnezoffii	92.771	83	2	1	29173	29255	416816	416894	8.2e-25	117
A. carmichaelii	A. kusnezoffii	92.771	83	2	1	378793	378875	416894	416816	8.2e-25	117
A. carmichaelii	A. kusnezoffii	92.771	83	2	1	200308	200390	416894	416816	8.2e-25	117
A. carmichaelii	A. kusnezoffii	92.771	83	2	1	89309	89391	416894	416816	8.2e-25	117
A. carmichaelii	A. kusnezoffii	100	63	0	0	258296	258358	430384	430446	8.2e-25	117
A. carmichaelii	A. kusnezoffii	100	63	0	0	69831	69893	430446	430384	8.2e-25	117
A. carmichaelii	A. kusnezoffii	91.011	89	4	1	288471	288555	439659	439747	8.2e-25	117
A. carmichaelii	A. kusnezoffii	90.426	94	1	2	286732	286821	439670	439759	8.2e-25	117
A. carmichaelii	A. kusnezoffii	81.098	164	14	7	136050	136204	5750	5595	2.95e-24	115
A. carmichaelii	A. kusnezoffii	94.595	74	4	0	288482	288555	10428	10501	2.95e-24	115
A. carmichaelii	A. kusnezoffii	81.098	164	14	7	136050	136204	32176	32331	2.95e-24	115
A. carmichaelii	A. kusnezoffii	94.595	74	4	0	288482	288555	38007	37934	2.95e-24	115
A. carmichaelii	A. kusnezoffii	81.098	164	14	6	393854	394009	38146	37992	2.95e-24	115
A. carmichaelii	A. kusnezoffii	81.098	164	14	6	69882	70037	37992	38146	2.95e-24	115
A. carmichaelii	A. kusnezoffii	81.098	164	14	6	188208	188363	37992	38146	2.95e-24	115
A. carmichaelii	A. kusnezoffii	81.098	164	14	6	188208	188363	89167	89013	2.95e-24	115
A. carmichaelii	A. kusnezoffii	81.098	164	14	6	69882	70037	89167	89013	2.95e-24	115
A. carmichaelii	A. kusnezoffii	81.098	164	14	6	393854	394009	89013	89167	2.95e-24	115
A. carmichaelii	A. kusnezoffii	94.595	74	4	0	288482	288555	89152	89225	2.95e-24	115
A. carmichaelii	A. kusnezoffii	94.595	74	4	0	288482	288555	93886	93813	2.95e-24	115
A. carmichaelii	A. kusnezoffii	94.595	74	4	0	288482	288555	105765	105838	2.95e-24	115
A. carmichaelii	A. kusnezoffii	81.098	164	14	6	188208	188363	199244	199090	2.95e-24	115
A. carmichaelii	A. kusnezoffii	81.098	164	14	6	69882	70037	199244	199090	2.95e-24	115
A. carmichaelii	A. kusnezoffii	81.098	164	14	6	393854	394009	199090	199244	2.95e-24	115
A. carmichaelii	A. kusnezoffii	94.595	74	4	0	288482	288555	199229	199302	2.95e-24	115
A. carmichaelii	A. kusnezoffii	94.595	74	4	0	288482	288555	270192	270119	2.95e-24	115
A. carmichaelii	A. kusnezoffii	81.098	164	14	7	393854	394009	270331	270177	2.95e-24	115
A. carmichaelii	A. kusnezoffii	81.098	164	14	7	69882	70037	270177	270331	2.95e-24	115
A. carmichaelii	A. kusnezoffii	81.098	164	14	7	188208	188363	270177	270331	2.95e-24	115
A. carmichaelii	A. kusnezoffii	81.098	164	14	7	188208	188363	296300	296146	2.95e-24	115
A. carmichaelii	A. kusnezoffii	81.098	164	14	7	69882	70037	296300	296146	2.95e-24	115
A. carmichaelii	A. kusnezoffii	81.098	164	14	7	393854	394009	296146	296300	2.95e-24	115
A. carmichaelii	A. kusnezoffii	94.595	74	4	0	288482	288555	296285	296358	2.95e-24	115
A. carmichaelii	A. kusnezoffii	81.098	164	14	6	393854	394009	302657	302503	2.95e-24	115
A. carmichaelii	A. kusnezoffii	81.098	164	14	6	69882	70037	302503	302657	2.95e-24	115
A. carmichaelii	A. kusnezoffii	81.098	164	14	6	188208	188363	302503	302657	2.95e-24	115
A. carmichaelii	A. kusnezoffii	93.671	79	1	1	30114	30192	387813	387887	2.95e-24	115
A. carmichaelii	A. kusnezoffii	90.426	94	0	3	30086	30179	388753	388837	2.95e-24	115
A. carmichaelii	A. kusnezoffii	94.595	74	4	0	10926	10999	389406	389479	2.95e-24	115
A. carmichaelii	A. kusnezoffii	94.595	74	4	0	359397	359470	389479	389406	2.95e-24	115
A. carmichaelii	A. kusnezoffii	94.595	74	4	0	135992	136065	389406	389479	2.95e-24	115
A. carmichaelii	A. kusnezoffii	94.595	74	4	0	308891	308964	389406	389479	2.95e-24	115
A. carmichaelii	A. kusnezoffii	94.595	74	4	0	6265	6338	389479	389406	2.95e-24	115
A. carmichaelii	A. kusnezoffii	81.098	164	14	6	393854	394009	391368	391214	2.95e-24	115
A. carmichaelii	A. kusnezoffii	81.098	164	14	6	69882	70037	391214	391368	2.95e-24	115
A. carmichaelii	A. kusnezoffii	81.098	164	14	6	188208	188363	391214	391368	2.95e-24	115
A. carmichaelii	A. kusnezoffii	94.595	74	4	0	288482	288555	416897	416824	2.95e-24	115
A. carmichaelii	A. kusnezoffii	81.098	164	14	6	188208	188363	440662	440508	2.95e-24	115
A. carmichaelii	A. kusnezoffii	81.098	164	14	6	69882	70037	440662	440508	2.95e-24	115
A. carmichaelii	A. kusnezoffii	81.098	164	14	6	393854	394009	440508	440662	2.95e-24	115
A. carmichaelii	A. kusnezoffii	94.595	74	4	0	288482	288555	440647	440720	2.95e-24	115
A. carmichaelii	A. kusnezoffii	94.667	75	0	1	69659	69729	98802	98876	1.06e-23	113
A. carmichaelii	A. kusnezoffii	94.667	75	0	1	258460	258530	98876	98802	1.06e-23	113
A. carmichaelii	A. kusnezoffii	94.667	75	0	1	188081	188151	98802	98876	1.06e-23	113
A. carmichaelii	A. kusnezoffii	94.667	75	0	1	289911	289981	98802	98876	1.06e-23	113
A. carmichaelii	A. kusnezoffii	94.667	75	0	1	396344	396414	98802	98876	1.06e-23	113
A. carmichaelii	A. kusnezoffii	94.595	74	2	2	70167	70238	136621	136694	1.06e-23	113
A. carmichaelii	A. kusnezoffii	94.667	75	0	1	1268	1342	144720	144790	1.06e-23	113
A. carmichaelii	A. kusnezoffii	93.59	78	1	1	391019	391092	146952	147029	1.06e-23	113
A. carmichaelii	A. kusnezoffii	94.667	75	0	3	290072	290142	157487	157413	1.06e-23	113
A. carmichaelii	A. kusnezoffii	93.59	78	1	1	340173	340250	182962	182889	1.06e-23	113
A. carmichaelii	A. kusnezoffii	93.59	78	1	1	261057	261134	182962	182889	1.06e-23	113
A. carmichaelii	A. kusnezoffii	93.59	78	1	1	183457	183534	182889	182962	1.06e-23	113
A. carmichaelii	A. kusnezoffii	93.59	78	1	1	159796	159873	182962	182889	1.06e-23	113
A. carmichaelii	A. kusnezoffii	77.826	230	19	17	289978	290196	302461	302669	1.06e-23	113
A. carmichaelii	A. kusnezoffii	92.5	80	4	1	355611	355690	314329	314406	1.06e-23	113
A. carmichaelii	A. kusnezoffii	94.667	75	0	1	1268	1342	347687	347617	1.06e-23	113
A. carmichaelii	A. kusnezoffii	94.595	74	2	2	250306	250379	371886	371957	1.06e-23	113
A. carmichaelii	A. kusnezoffii	90.805	87	4	3	299937	300021	377459	377375	1.06e-23	113
A. carmichaelii	A. kusnezoffii	94.667	75	0	1	1268	1342	387980	388050	1.06e-23	113
A. carmichaelii	A. kusnezoffii	97.015	67	2	0	394009	394075	388665	388731	1.06e-23	113
A. carmichaelii	A. kusnezoffii	90.805	87	4	2	394095	394181	389488	389406	1.06e-23	113
A. carmichaelii	A. kusnezoffii	90.805	87	4	2	378781	378867	389488	389406	1.06e-23	113
A. carmichaelii	A. kusnezoffii	92.593	81	2	1	246102	246182	416818	416894	1.06e-23	113
A. carmichaelii	A. kusnezoffii	94.595	74	2	2	70167	70238	427649	427576	1.06e-23	113
A. carmichaelii	A. kusnezoffii	96.97	66	2	0	340564	340629	11182	11117	3.82e-23	111
A. carmichaelii	A. kusnezoffii	96.97	66	2	0	160187	160252	11182	11117	3.82e-23	111
A. carmichaelii	A. kusnezoffii	100	60	0	0	30114	30173	11120	11179	3.82e-23	111
A. carmichaelii	A. kusnezoffii	100	60	0	0	353472	353531	11179	11120	3.82e-23	111
A. carmichaelii	A. kusnezoffii	100	60	0	0	156269	156328	11120	11179	3.82e-23	111
A. carmichaelii	A. kusnezoffii	100	60	0	0	336646	336705	11120	11179	3.82e-23	111
A. carmichaelii	A. kusnezoffii	100	60	0	0	71527	71586	11179	11120	3.82e-23	111
A. carmichaelii	A. kusnezoffii	87.755	98	8	3	290105	290201	38069	38163	3.82e-23	111
A. carmichaelii	A. kusnezoffii	88	100	5	5	288798	288890	42853	42754	3.82e-23	111
A. carmichaelii	A. kusnezoffii	100	60	0	0	182779	182838	69970	70029	3.82e-23	111
A. carmichaelii	A. kusnezoffii	100	60	0	0	246234	246293	69970	70029	3.82e-23	111
A. carmichaelii	A. kusnezoffii	100	60	0	0	290083	290142	69970	70029	3.82e-23	111
A. carmichaelii	A. kusnezoffii	88	100	5	5	288798	288890	84306	84405	3.82e-23	111
A. carmichaelii	A. kusnezoffii	87.755	98	8	3	290105	290201	89090	88996	3.82e-23	111
A. carmichaelii	A. kusnezoffii	90.588	85	6	2	81818	81900	93955	94039	3.82e-23	111
A. carmichaelii	A. kusnezoffii	100	60	0	0	290083	290142	102297	102238	3.82e-23	111
A. carmichaelii	A. kusnezoffii	100	60	0	0	246234	246293	102297	102238	3.82e-23	111
A. carmichaelii	A. kusnezoffii	100	60	0	0	182779	182838	102297	102238	3.82e-23	111
A. carmichaelii	A. kusnezoffii	100	60	0	0	182776	182835	106152	106211	3.82e-23	111
A. carmichaelii	A. kusnezoffii	100	60	0	0	246231	246290	106152	106211	3.82e-23	111
A. carmichaelii	A. kusnezoffii	88	100	5	5	288798	288890	128469	128370	3.82e-23	111
A. carmichaelii	A. kusnezoffii	100	60	0	0	160187	160246	133804	133863	3.82e-23	111
A. carmichaelii	A. kusnezoffii	100	60	0	0	340564	340623	133804	133863	3.82e-23	111
A. carmichaelii	A. kusnezoffii	100	60	0	0	71527	71586	133807	133866	3.82e-23	111
A. carmichaelii	A. kusnezoffii	100	60	0	0	336646	336705	133866	133807	3.82e-23	111
A. carmichaelii	A. kusnezoffii	100	60	0	0	156269	156328	133866	133807	3.82e-23	111
A. carmichaelii	A. kusnezoffii	100	60	0	0	353472	353531	133807	133866	3.82e-23	111
A. carmichaelii	A. kusnezoffii	100	60	0	0	30114	30173	133866	133807	3.82e-23	111
A. carmichaelii	A. kusnezoffii	100	60	0	0	246234	246293	157472	157413	3.82e-23	111
A. carmichaelii	A. kusnezoffii	100	60	0	0	182779	182838	157472	157413	3.82e-23	111
A. carmichaelii	A. kusnezoffii	87.755	98	8	3	375381	375477	199167	199073	3.82e-23	111
A. carmichaelii	A. kusnezoffii	87.755	98	8	3	290105	290201	199167	199073	3.82e-23	111
A. carmichaelii	A. kusnezoffii	98.413	63	1	0	353466	353528	211338	211400	3.82e-23	111
A. carmichaelii	A. kusnezoffii	100	60	0	0	359230	359289	216004	215945	3.82e-23	111
A. carmichaelii	A. kusnezoffii	100	60	0	0	136162	136221	215945	216004	3.82e-23	111
A. carmichaelii	A. kusnezoffii	100	60	0	0	71527	71586	223318	223377	3.82e-23	111
A. carmichaelii	A. kusnezoffii	100	60	0	0	336646	336705	223377	223318	3.82e-23	111
A. carmichaelii	A. kusnezoffii	100	60	0	0	156269	156328	223377	223318	3.82e-23	111
A. carmichaelii	A. kusnezoffii	100	60	0	0	81840	81899	270289	270348	3.82e-23	111
A. carmichaelii	A. kusnezoffii	94.595	74	0	1	78573	78646	281506	281575	3.82e-23	111
A. carmichaelii	A. kusnezoffii	100	60	0	0	81840	81899	296188	296129	3.82e-23	111
A. carmichaelii	A. kusnezoffii	87.755	98	8	3	286581	286675	312370	312274	3.82e-23	111
A. carmichaelii	A. kusnezoffii	87.755	98	8	3	309021	309115	312274	312370	3.82e-23	111
A. carmichaelii	A. kusnezoffii	100	60	0	0	311626	311685	368627	368686	3.82e-23	111
A. carmichaelii	A. kusnezoffii	100	60	0	0	258570	258629	371888	371947	3.82e-23	111
A. carmichaelii	A. kusnezoffii	100	60	0	0	182779	182838	373246	373305	3.82e-23	111
A. carmichaelii	A. kusnezoffii	100	60	0	0	246234	246293	373246	373305	3.82e-23	111
A. carmichaelii	A. kusnezoffii	100	60	0	0	290083	290142	373246	373305	3.82e-23	111
A. carmichaelii	A. kusnezoffii	100	60	0	0	156269	156328	387813	387872	3.82e-23	111
A. carmichaelii	A. kusnezoffii	100	60	0	0	336646	336705	387813	387872	3.82e-23	111
A. carmichaelii	A. kusnezoffii	100	60	0	0	71527	71586	387872	387813	3.82e-23	111
A. carmichaelii	A. kusnezoffii	88	100	5	5	420682	420781	389163	389071	3.82e-23	111
A. carmichaelii	A. kusnezoffii	88	100	5	5	15741	15840	389071	389163	3.82e-23	111
A. carmichaelii	A. kusnezoffii	88	100	5	5	242332	242431	389071	389163	3.82e-23	111
A. carmichaelii	A. kusnezoffii	88	100	5	5	172204	172303	389163	389071	3.82e-23	111
A. carmichaelii	A. kusnezoffii	87.755	98	8	3	375381	375477	391291	391385	3.82e-23	111
A. carmichaelii	A. kusnezoffii	100	60	0	0	70169	70228	419377	419318	3.82e-23	111
A. carmichaelii	A. kusnezoffii	96.97	66	2	0	340564	340629	430466	430401	3.82e-23	111
A. carmichaelii	A. kusnezoffii	96.97	66	2	0	160187	160252	430466	430401	3.82e-23	111
A. carmichaelii	A. kusnezoffii	100	60	0	0	30114	30173	430404	430463	3.82e-23	111
A. carmichaelii	A. kusnezoffii	100	60	0	0	353472	353531	430463	430404	3.82e-23	111
A. carmichaelii	A. kusnezoffii	100	60	0	0	156269	156328	430404	430463	3.82e-23	111
A. carmichaelii	A. kusnezoffii	100	60	0	0	336646	336705	430404	430463	3.82e-23	111
A. carmichaelii	A. kusnezoffii	100	60	0	0	71527	71586	430463	430404	3.82e-23	111
A. carmichaelii	A. kusnezoffii	88	100	5	5	288798	288890	435801	435900	3.82e-23	111
A. carmichaelii	A. kusnezoffii	87.755	98	8	3	290105	290201	440585	440491	3.82e-23	111
A. carmichaelii	A. kusnezoffii	87.129	101	7	5	290105	290203	10355	10259	1.37e-22	110
A. carmichaelii	A. kusnezoffii	100	59	0	0	81842	81900	10318	10260	1.37e-22	110
A. carmichaelii	A. kusnezoffii	89.247	93	2	2	10915	10999	70976	70884	1.37e-22	110
A. carmichaelii	A. kusnezoffii	92.405	79	2	1	391015	391089	98798	98876	1.37e-22	110
A. carmichaelii	A. kusnezoffii	100	59	0	0	311627	311685	105586	105644	1.37e-22	110
A. carmichaelii	A. kusnezoffii	100	59	0	0	363370	363428	196561	196503	1.37e-22	110
A. carmichaelii	A. kusnezoffii	100	59	0	0	339994	340052	196561	196503	1.37e-22	110
A. carmichaelii	A. kusnezoffii	100	59	0	0	159617	159675	196561	196503	1.37e-22	110
A. carmichaelii	A. kusnezoffii	100	59	0	0	183644	183702	215947	216005	1.37e-22	110
A. carmichaelii	A. kusnezoffii	100	59	0	0	66788	66846	216005	215947	1.37e-22	110
A. carmichaelii	A. kusnezoffii	98.387	62	1	0	135356	135417	255249	255310	1.37e-22	110
A. carmichaelii	A. kusnezoffii	98.387	62	1	0	121114	121175	269483	269544	1.37e-22	110
A. carmichaelii	A. kusnezoffii	100	59	0	0	311627	311685	300258	300316	1.37e-22	110
A. carmichaelii	A. kusnezoffii	90.805	87	0	2	29173	29255	302433	302515	1.37e-22	110
A. carmichaelii	A. kusnezoffii	100	59	0	0	363370	363428	368628	368686	1.37e-22	110
A. carmichaelii	A. kusnezoffii	90.698	86	2	1	30094	30179	371663	371584	1.37e-22	110
A. carmichaelii	A. kusnezoffii	90.805	87	0	2	29173	29255	391144	391226	1.37e-22	110
A. carmichaelii	A. kusnezoffii	90.698	86	2	1	30094	30179	419581	419502	1.37e-22	110
A. carmichaelii	A. kusnezoffii	92.308	78	2	1	391019	391092	5881	5804	4.94e-22	108
A. carmichaelii	A. kusnezoffii	93.333	75	1	1	1268	1342	10431	10501	4.94e-22	108
A. carmichaelii	A. kusnezoffii	92.308	78	2	1	391019	391092	11305	11228	4.94e-22	108
A. carmichaelii	A. kusnezoffii	90.361	83	6	2	78576	78657	29862	29781	4.94e-22	108
A. carmichaelii	A. kusnezoffii	93.333	75	1	1	391019	391089	32045	32119	4.94e-22	108
A. carmichaelii	A. kusnezoffii	93.333	75	1	1	1268	1342	38004	37934	4.94e-22	108
A. carmichaelii	A. kusnezoffii	100	58	0	0	81842	81899	38106	38163	4.94e-22	108
A. carmichaelii	A. kusnezoffii	93.333	75	1	1	391019	391089	38907	38981	4.94e-22	108
A. carmichaelii	A. kusnezoffii	93.333	75	1	1	391019	391089	60700	60774	4.94e-22	108
A. carmichaelii	A. kusnezoffii	92.308	78	2	1	391019	391092	88252	88175	4.94e-22	108
A. carmichaelii	A. kusnezoffii	100	58	0	0	81842	81899	89053	88996	4.94e-22	108
A. carmichaelii	A. kusnezoffii	93.333	75	1	1	1268	1342	89155	89225	4.94e-22	108
A. carmichaelii	A. kusnezoffii	93.333	75	1	1	1268	1342	93883	93813	4.94e-22	108
A. carmichaelii	A. kusnezoffii	93.333	75	1	1	10926	10996	98802	98876	4.94e-22	108
A. carmichaelii	A. kusnezoffii	93.333	75	1	1	359400	359470	98876	98802	4.94e-22	108
A. carmichaelii	A. kusnezoffii	93.333	75	1	1	135992	136062	98802	98876	4.94e-22	108
A. carmichaelii	A. kusnezoffii	93.333	75	1	1	308891	308961	98802	98876	4.94e-22	108
A. carmichaelii	A. kusnezoffii	93.333	75	1	1	6268	6338	98876	98802	4.94e-22	108
A. carmichaelii	A. kusnezoffii	93.333	75	1	1	1268	1342	105768	105838	4.94e-22	108
A. carmichaelii	A. kusnezoffii	91.463	82	1	3	375340	375415	106130	106211	4.94e-22	108
A. carmichaelii	A. kusnezoffii	93.333	75	1	1	391019	391089	133681	133755	4.94e-22	108
A. carmichaelii	A. kusnezoffii	100	58	0	0	81842	81899	199130	199073	4.94e-22	108
A. carmichaelii	A. kusnezoffii	93.333	75	1	1	1268	1342	199232	199302	4.94e-22	108
A. carmichaelii	A. kusnezoffii	90.361	83	6	2	67739	67820	212762	212681	4.94e-22	108
A. carmichaelii	A. kusnezoffii	100	58	0	0	11093	11150	215947	216004	4.94e-22	108
A. carmichaelii	A. kusnezoffii	100	58	0	0	286581	286638	216004	215947	4.94e-22	108
A. carmichaelii	A. kusnezoffii	100	58	0	0	309058	309115	215947	216004	4.94e-22	108
A. carmichaelii	A. kusnezoffii	92.308	78	2	1	391019	391092	223484	223407	4.94e-22	108
A. carmichaelii	A. kusnezoffii	93.333	75	1	1	391019	391089	228153	228227	4.94e-22	108
A. carmichaelii	A. kusnezoffii	93.333	75	1	1	1268	1342	270189	270119	4.94e-22	108
A. carmichaelii	A. kusnezoffii	94.286	70	4	0	317326	317395	280453	280384	4.94e-22	108
A. carmichaelii	A. kusnezoffii	93.333	75	1	1	391019	391089	293397	293471	4.94e-22	108
A. carmichaelii	A. kusnezoffii	93.333	75	1	1	1268	1342	296288	296358	4.94e-22	108
A. carmichaelii	A. kusnezoffii	90	90	0	5	89211	89291	300392	300303	4.94e-22	108
A. carmichaelii	A. kusnezoffii	88.172	93	7	3	375381	375472	302580	302669	4.94e-22	108
A. carmichaelii	A. kusnezoffii	91.463	82	1	3	160165	160246	312233	312308	4.94e-22	108
A. carmichaelii	A. kusnezoffii	91.463	82	1	3	340542	340623	312233	312308	4.94e-22	108
A. carmichaelii	A. kusnezoffii	87.755	98	4	5	6102	6192	312370	312274	4.94e-22	108
A. carmichaelii	A. kusnezoffii	88.172	93	7	3	365687	365776	312274	312365	4.94e-22	108
A. carmichaelii	A. kusnezoffii	92.308	78	2	1	391019	391092	315752	315675	4.94e-22	108
A. carmichaelii	A. kusnezoffii	90.361	83	6	2	78576	78657	369660	369579	4.94e-22	108
A. carmichaelii	A. kusnezoffii	93.333	75	1	1	391019	391089	371499	371573	4.94e-22	108
A. carmichaelii	A. kusnezoffii	89.655	87	5	3	300499	300583	378021	377937	4.94e-22	108
A. carmichaelii	A. kusnezoffii	93.333	75	1	1	391019	391089	389661	389735	4.94e-22	108
A. carmichaelii	A. kusnezoffii	100	58	0	0	81842	81899	391328	391385	4.94e-22	108
A. carmichaelii	A. kusnezoffii	93.333	75	1	1	1268	1342	416894	416824	4.94e-22	108
A. carmichaelii	A. kusnezoffii	93.333	75	1	1	391019	391089	419417	419491	4.94e-22	108
A. carmichaelii	A. kusnezoffii	92.308	78	2	1	391019	391092	430589	430512	4.94e-22	108
A. carmichaelii	A. kusnezoffii	92.308	78	2	1	391019	391092	439747	439670	4.94e-22	108
A. carmichaelii	A. kusnezoffii	100	58	0	0	81842	81899	440548	440491	4.94e-22	108
A. carmichaelii	A. kusnezoffii	92.308	78	2	1	44425	44502	440647	440720	4.94e-22	108
A. carmichaelii	A. kusnezoffii	92.308	78	2	1	375268	375345	440720	440647	4.94e-22	108
A. carmichaelii	A. kusnezoffii	92.308	78	2	1	356503	356580	440720	440647	4.94e-22	108
A. carmichaelii	A. kusnezoffii	92.308	78	2	1	89306	89383	440647	440720	4.94e-22	108
A. carmichaelii	A. kusnezoffii	92.308	78	2	1	246108	246185	440720	440647	4.94e-22	108
A. carmichaelii	A. kusnezoffii	92.308	78	2	1	200305	200382	440647	440720	4.94e-22	108
A. carmichaelii	A. kusnezoffii	92.308	78	2	1	182653	182730	440720	440647	4.94e-22	108
A. carmichaelii	A. kusnezoffii	92.308	78	2	1	288223	288300	440647	440720	4.94e-22	108
A. carmichaelii	A. kusnezoffii	92.308	78	2	1	94051	94128	440720	440647	4.94e-22	108
A. carmichaelii	A. kusnezoffii	92.308	78	2	1	378790	378867	440647	440720	4.94e-22	108
A. carmichaelii	A. kusnezoffii	92.308	78	2	1	394104	394181	440647	440720	4.94e-22	108
A. carmichaelii	A. kusnezoffii	92.308	78	2	1	29181	29258	440720	440647	4.94e-22	108
A. carmichaelii	A. kusnezoffii	92.308	78	2	1	11894	11971	440720	440647	4.94e-22	108
A. carmichaelii	A. kusnezoffii	93.333	75	1	1	1268	1342	440650	440720	4.94e-22	108
A. carmichaelii	A. kusnezoffii	98.333	60	1	0	363369	363428	10259	10318	1.78e-21	106
A. carmichaelii	A. kusnezoffii	86.869	99	7	5	375381	375477	10355	10261	1.78e-21	106
A. carmichaelii	A. kusnezoffii	90.588	85	0	3	364748	364824	28861	28945	1.78e-21	106
A. carmichaelii	A. kusnezoffii	100	57	0	0	160190	160246	69970	70026	1.78e-21	106
A. carmichaelii	A. kusnezoffii	100	57	0	0	340567	340623	69970	70026	1.78e-21	106
A. carmichaelii	A. kusnezoffii	100	57	0	0	340567	340623	102297	102241	1.78e-21	106
A. carmichaelii	A. kusnezoffii	100	57	0	0	160190	160246	102297	102241	1.78e-21	106
A. carmichaelii	A. kusnezoffii	98.333	60	1	0	30133	30192	105674	105733	1.78e-21	106
A. carmichaelii	A. kusnezoffii	98.333	60	1	0	353453	353512	105733	105674	1.78e-21	106
A. carmichaelii	A. kusnezoffii	100	57	0	0	71527	71583	106155	106211	1.78e-21	106
A. carmichaelii	A. kusnezoffii	100	57	0	0	77239	77295	106155	106211	1.78e-21	106
A. carmichaelii	A. kusnezoffii	100	57	0	0	336649	336705	106211	106155	1.78e-21	106
A. carmichaelii	A. kusnezoffii	100	57	0	0	156272	156328	106211	106155	1.78e-21	106
A. carmichaelii	A. kusnezoffii	100	57	0	0	35180	35236	106211	106155	1.78e-21	106
A. carmichaelii	A. kusnezoffii	96.825	63	2	0	35157	35219	144615	144677	1.78e-21	106
A. carmichaelii	A. kusnezoffii	96.825	63	2	0	77256	77318	144677	144615	1.78e-21	106
A. carmichaelii	A. kusnezoffii	95.455	66	3	0	359226	359291	196564	196499	1.78e-21	106
A. carmichaelii	A. kusnezoffii	95.455	66	3	0	136160	136225	196499	196564	1.78e-21	106
A. carmichaelii	A. kusnezoffii	98.333	60	1	0	66787	66846	196562	196503	1.78e-21	106
A. carmichaelii	A. kusnezoffii	96.825	63	2	0	393998	394060	211423	211361	1.78e-21	106
A. carmichaelii	A. kusnezoffii	96.825	63	2	0	69831	69893	211361	211423	1.78e-21	106
A. carmichaelii	A. kusnezoffii	96.825	63	2	0	258296	258358	211423	211361	1.78e-21	106
A. carmichaelii	A. kusnezoffii	95.455	66	3	0	311624	311689	270352	270287	1.78e-21	106
A. carmichaelii	A. kusnezoffii	95.455	66	3	0	311624	311689	296125	296190	1.78e-21	106
A. carmichaelii	A. kusnezoffii	98.333	60	1	0	183644	183703	300316	300257	1.78e-21	106
A. carmichaelii	A. kusnezoffii	92.308	78	0	1	289112	289183	312234	312311	1.78e-21	106
A. carmichaelii	A. kusnezoffii	86.869	99	7	5	183607	183701	312274	312370	1.78e-21	106
A. carmichaelii	A. kusnezoffii	86.869	99	7	5	66789	66883	312370	312274	1.78e-21	106
A. carmichaelii	A. kusnezoffii	90.588	85	0	3	364748	364824	368659	368743	1.78e-21	106
A. carmichaelii	A. kusnezoffii	96.825	63	2	0	77256	77318	371675	371737	1.78e-21	106
A. carmichaelii	A. kusnezoffii	96.825	63	2	0	182796	182858	371675	371737	1.78e-21	106
A. carmichaelii	A. kusnezoffii	96.825	63	2	0	246251	246313	371675	371737	1.78e-21	106
A. carmichaelii	A. kusnezoffii	96.825	63	2	0	35157	35219	371737	371675	1.78e-21	106
A. carmichaelii	A. kusnezoffii	100	57	0	0	160190	160246	373246	373302	1.78e-21	106
A. carmichaelii	A. kusnezoffii	100	57	0	0	340567	340623	373246	373302	1.78e-21	106
A. carmichaelii	A. kusnezoffii	92.308	78	0	1	375341	375418	388849	388778	1.78e-21	106
A. carmichaelii	A. kusnezoffii	96.825	63	2	0	77256	77318	419593	419655	1.78e-21	106
A. carmichaelii	A. kusnezoffii	96.825	63	2	0	182796	182858	419593	419655	1.78e-21	106
A. carmichaelii	A. kusnezoffii	96.825	63	2	0	246251	246313	419593	419655	1.78e-21	106
A. carmichaelii	A. kusnezoffii	96.825	63	2	0	35157	35219	419655	419593	1.78e-21	106
A. carmichaelii	A. kusnezoffii	96.774	62	2	0	311624	311685	10257	10318	6.39e-21	104
A. carmichaelii	A. kusnezoffii	100	56	0	0	250306	250361	29964	30019	6.39e-21	104
A. carmichaelii	A. kusnezoffii	88.889	90	2	2	6265	6346	70884	70973	6.39e-21	104
A. carmichaelii	A. kusnezoffii	88.889	90	2	2	308883	308964	70973	70884	6.39e-21	104
A. carmichaelii	A. kusnezoffii	88.889	90	2	2	135984	136065	70973	70884	6.39e-21	104
A. carmichaelii	A. kusnezoffii	88.889	90	2	2	359397	359478	70884	70973	6.39e-21	104
A. carmichaelii	A. kusnezoffii	100	56	0	0	393669	393724	136676	136621	6.39e-21	104
A. carmichaelii	A. kusnezoffii	100	56	0	0	67922	67977	136621	136676	6.39e-21	104
A. carmichaelii	A. kusnezoffii	96.774	62	2	0	286577	286638	196564	196503	6.39e-21	104
A. carmichaelii	A. kusnezoffii	96.774	62	2	0	309058	309119	196503	196564	6.39e-21	104
A. carmichaelii	A. kusnezoffii	98.305	59	1	0	81842	81900	196503	196561	6.39e-21	104
A. carmichaelii	A. kusnezoffii	98.305	59	1	0	183644	183702	196503	196561	6.39e-21	104
A. carmichaelii	A. kusnezoffii	96.774	62	2	0	311624	311685	199069	199130	6.39e-21	104
A. carmichaelii	A. kusnezoffii	98.305	59	1	0	311627	311685	216005	215947	6.39e-21	104
A. carmichaelii	A. kusnezoffii	98.305	59	1	0	6101	6159	216005	215947	6.39e-21	104
A. carmichaelii	A. kusnezoffii	87.912	91	7	3	392389	392478	269882	269795	6.39e-21	104
A. carmichaelii	A. kusnezoffii	89.535	86	4	3	67736	67820	284805	284886	6.39e-21	104
A. carmichaelii	A. kusnezoffii	98.305	59	1	0	66788	66846	300258	300316	6.39e-21	104
A. carmichaelii	A. kusnezoffii	98.305	59	1	0	81842	81900	368686	368628	6.39e-21	104
A. carmichaelii	A. kusnezoffii	100	56	0	0	250306	250361	369762	369817	6.39e-21	104
A. carmichaelii	A. kusnezoffii	89.535	86	4	1	377418	377498	381383	381298	6.39e-21	104
A. carmichaelii	A. kusnezoffii	96.774	62	2	0	311624	311685	391389	391328	6.39e-21	104
A. carmichaelii	A. kusnezoffii	86.239	109	0	2	66849	66953	416997	416900	6.39e-21	104
A. carmichaelii	A. kusnezoffii	100	56	0	0	67922	67977	427649	427594	6.39e-21	104
A. carmichaelii	A. kusnezoffii	100	56	0	0	393669	393724	427594	427649	6.39e-21	104
A. carmichaelii	A. kusnezoffii	98.276	58	1	0	363371	363428	38163	38106	2.3e-20	102
A. carmichaelii	A. kusnezoffii	98.276	58	1	0	311628	311685	38163	38106	2.3e-20	102
A. carmichaelii	A. kusnezoffii	98.276	58	1	0	311628	311685	88996	89053	2.3e-20	102
A. carmichaelii	A. kusnezoffii	98.276	58	1	0	363371	363428	88996	89053	2.3e-20	102
A. carmichaelii	A. kusnezoffii	98.276	58	1	0	294713	294770	93528	93585	2.3e-20	102
A. carmichaelii	A. kusnezoffii	100	55	0	0	78063	78117	136471	136417	2.3e-20	102
A. carmichaelii	A. kusnezoffii	96.721	61	2	0	258563	258623	136616	136676	2.3e-20	102
A. carmichaelii	A. kusnezoffii	89.535	86	1	2	6198	6280	144546	144626	2.3e-20	102
A. carmichaelii	A. kusnezoffii	89.535	86	1	2	260990	261072	144546	144626	2.3e-20	102
A. carmichaelii	A. kusnezoffii	89.535	86	1	2	359330	359412	144546	144626	2.3e-20	102
A. carmichaelii	A. kusnezoffii	98.276	58	1	0	89108	89165	146863	146920	2.3e-20	102
A. carmichaelii	A. kusnezoffii	98.276	58	1	0	30225	30282	146920	146863	2.3e-20	102
A. carmichaelii	A. kusnezoffii	98.276	58	1	0	11093	11150	196503	196560	2.3e-20	102
A. carmichaelii	A. kusnezoffii	98.276	58	1	0	363371	363428	199073	199130	2.3e-20	102
A. carmichaelii	A. kusnezoffii	100	55	0	0	250102	250156	212222	212168	2.3e-20	102
A. carmichaelii	A. kusnezoffii	98.276	58	1	0	396255	396312	223213	223270	2.3e-20	102
A. carmichaelii	A. kusnezoffii	91.892	74	5	1	78574	78646	284888	284815	2.3e-20	102
A. carmichaelii	A. kusnezoffii	98.276	58	1	0	309058	309115	300316	300259	2.3e-20	102
A. carmichaelii	A. kusnezoffii	98.276	58	1	0	286581	286638	300259	300316	2.3e-20	102
A. carmichaelii	A. kusnezoffii	98.276	58	1	0	11093	11150	300316	300259	2.3e-20	102
A. carmichaelii	A. kusnezoffii	91.026	78	3	1	288482	288555	302518	302441	2.3e-20	102
A. carmichaelii	A. kusnezoffii	100	55	0	0	6566	6620	383185	383239	2.3e-20	102
A. carmichaelii	A. kusnezoffii	100	55	0	0	258316	258370	388778	388832	2.3e-20	102
A. carmichaelii	A. kusnezoffii	100	55	0	0	69819	69873	388832	388778	2.3e-20	102
A. carmichaelii	A. kusnezoffii	100	55	0	0	394018	394072	388778	388832	2.3e-20	102
A. carmichaelii	A. kusnezoffii	91.026	78	3	1	286732	286809	389479	389406	2.3e-20	102
A. carmichaelii	A. kusnezoffii	91.026	78	3	1	365553	365630	389406	389479	2.3e-20	102
A. carmichaelii	A. kusnezoffii	91.026	78	3	1	288482	288555	391229	391152	2.3e-20	102
A. carmichaelii	A. kusnezoffii	98.276	58	1	0	363371	363428	391385	391328	2.3e-20	102
A. carmichaelii	A. kusnezoffii	96.721	61	2	0	250301	250361	419384	419324	2.3e-20	102
A. carmichaelii	A. kusnezoffii	89.535	86	1	2	359330	359412	419724	419644	2.3e-20	102
A. carmichaelii	A. kusnezoffii	89.535	86	1	2	260990	261072	419724	419644	2.3e-20	102
A. carmichaelii	A. kusnezoffii	89.535	86	1	2	6198	6280	419724	419644	2.3e-20	102
A. carmichaelii	A. kusnezoffii	96.721	61	2	0	258563	258623	427654	427594	2.3e-20	102
A. carmichaelii	A. kusnezoffii	100	55	0	0	78063	78117	427799	427853	2.3e-20	102
A. carmichaelii	A. kusnezoffii	98.276	58	1	0	311628	311685	440491	440548	2.3e-20	102
A. carmichaelii	A. kusnezoffii	98.276	58	1	0	363371	363428	440491	440548	2.3e-20	102
A. carmichaelii	A. kusnezoffii	95.238	63	3	0	396545	396607	7186	7248	8.26e-20	100
A. carmichaelii	A. kusnezoffii	89.412	85	1	3	364748	364824	10291	10375	8.26e-20	100
A. carmichaelii	A. kusnezoffii	94.118	68	1	3	311710	311775	70833	70899	8.26e-20	100
A. carmichaelii	A. kusnezoffii	90.909	77	3	1	288485	288557	98876	98800	8.26e-20	100
A. carmichaelii	A. kusnezoffii	86.735	98	4	5	260911	261004	147136	147044	8.26e-20	100
A. carmichaelii	A. kusnezoffii	95.238	63	3	0	186714	186776	147219	147157	8.26e-20	100
A. carmichaelii	A. kusnezoffii	88.172	93	0	4	289124	289208	157478	157389	8.26e-20	100
A. carmichaelii	A. kusnezoffii	92.958	71	2	3	29240	29309	196410	196478	8.26e-20	100
A. carmichaelii	A. kusnezoffii	89.873	79	6	2	391161	391239	215923	215999	8.26e-20	100
A. carmichaelii	A. kusnezoffii	89.286	84	3	2	296572	296650	238456	238374	8.26e-20	100
A. carmichaelii	A. kusnezoffii	89.412	85	1	3	66819	66903	301636	301712	8.26e-20	100
A. carmichaelii	A. kusnezoffii	89.412	85	1	3	183587	183671	301712	301636	8.26e-20	100
A. carmichaelii	A. kusnezoffii	89.412	85	1	2	359260	359344	301636	301712	8.26e-20	100
A. carmichaelii	A. kusnezoffii	89.286	84	3	2	104240	104317	381300	381383	8.26e-20	100
A. carmichaelii	A. kusnezoffii	98.246	57	1	0	288427	288483	388790	388846	8.26e-20	100
A. carmichaelii	A. kusnezoffii	90.909	77	3	1	1268	1344	389476	389404	8.26e-20	100
A. carmichaelii	A. kusnezoffii	96.667	60	2	0	289112	289171	389475	389534	8.26e-20	100
A. carmichaelii	A. kusnezoffii	84.821	112	4	6	396422	396524	416929	417036	8.26e-20	100
A. carmichaelii	A. kusnezoffii	95.161	62	3	0	396545	396606	30740	30679	2.97e-19	99
A. carmichaelii	A. kusnezoffii	90.123	81	0	2	396422	396494	38039	38119	2.97e-19	99
A. carmichaelii	A. kusnezoffii	87.097	93	4	3	288471	288555	70873	70965	2.97e-19	99
A. carmichaelii	A. kusnezoffii	95.238	63	2	1	359131	359192	82947	82885	2.97e-19	99
A. carmichaelii	A. kusnezoffii	90.123	81	0	2	396422	396494	89120	89040	2.97e-19	99
A. carmichaelii	A. kusnezoffii	94.03	67	0	1	6146	6212	147106	147044	2.97e-19	99
A. carmichaelii	A. kusnezoffii	95.161	62	3	0	68637	68698	147218	147157	2.97e-19	99
A. carmichaelii	A. kusnezoffii	90.123	81	0	3	69740	69812	157478	157398	2.97e-19	99
A. carmichaelii	A. kusnezoffii	95.238	63	2	1	17199	17261	296030	296091	2.97e-19	99
A. carmichaelii	A. kusnezoffii	90.123	81	0	2	396422	396494	302550	302630	2.97e-19	99
A. carmichaelii	A. kusnezoffii	95.161	62	3	0	396545	396606	370538	370477	2.97e-19	99
A. carmichaelii	A. kusnezoffii	90.123	81	0	2	396422	396494	440615	440535	2.97e-19	99
A. carmichaelii	A. kusnezoffii	88.372	86	2	2	258227	258307	10361	10443	1.07e-18	97.1
A. carmichaelii	A. kusnezoffii	98.182	55	1	0	359131	359185	39762	39708	1.07e-18	97.1
A. carmichaelii	A. kusnezoffii	88.372	86	2	2	359330	359412	60911	60831	1.07e-18	97.1
A. carmichaelii	A. kusnezoffii	88.372	86	2	2	260990	261072	60911	60831	1.07e-18	97.1
A. carmichaelii	A. kusnezoffii	88.372	86	2	2	6198	6280	60911	60831	1.07e-18	97.1
A. carmichaelii	A. kusnezoffii	93.939	66	1	1	10984	11046	60831	60896	1.07e-18	97.1
A. carmichaelii	A. kusnezoffii	93.939	66	1	1	286685	286747	60896	60831	1.07e-18	97.1
A. carmichaelii	A. kusnezoffii	93.939	66	1	1	308949	309011	60831	60896	1.07e-18	97.1
A. carmichaelii	A. kusnezoffii	93.939	66	1	1	365615	365677	60831	60896	1.07e-18	97.1
A. carmichaelii	A. kusnezoffii	98.182	55	1	0	359131	359185	87397	87451	1.07e-18	97.1
A. carmichaelii	A. kusnezoffii	89.286	84	0	5	35168	35242	105637	105720	1.07e-18	97.1
A. carmichaelii	A. kusnezoffii	89.286	84	0	5	77233	77307	105720	105637	1.07e-18	97.1
A. carmichaelii	A. kusnezoffii	88.372	86	2	2	183519	183601	144626	144546	1.07e-18	97.1
A. carmichaelii	A. kusnezoffii	93.939	66	1	1	365615	365677	144626	144561	1.07e-18	97.1
A. carmichaelii	A. kusnezoffii	93.939	66	1	1	308949	309011	144626	144561	1.07e-18	97.1
A. carmichaelii	A. kusnezoffii	93.939	66	1	1	286685	286747	144561	144626	1.07e-18	97.1
A. carmichaelii	A. kusnezoffii	93.939	66	1	1	10984	11046	144626	144561	1.07e-18	97.1
A. carmichaelii	A. kusnezoffii	100	52	0	0	289129	289180	144689	144638	1.07e-18	97.1
A. carmichaelii	A. kusnezoffii	100	52	0	0	289245	289296	182993	183044	1.07e-18	97.1
A. carmichaelii	A. kusnezoffii	100	52	0	0	289245	289296	211361	211412	1.07e-18	97.1
A. carmichaelii	A. kusnezoffii	96.552	58	2	0	289245	289302	223335	223392	1.07e-18	97.1
A. carmichaelii	A. kusnezoffii	100	52	0	0	394009	394060	223386	223335	1.07e-18	97.1
A. carmichaelii	A. kusnezoffii	100	52	0	0	69831	69882	223335	223386	1.07e-18	97.1
A. carmichaelii	A. kusnezoffii	100	52	0	0	258307	258358	223386	223335	1.07e-18	97.1
A. carmichaelii	A. kusnezoffii	98.182	55	1	0	12695	12749	296084	296030	1.07e-18	97.1
A. carmichaelii	A. kusnezoffii	96.552	58	2	0	289245	289302	312269	312326	1.07e-18	97.1
A. carmichaelii	A. kusnezoffii	100	52	0	0	69831	69882	312269	312320	1.07e-18	97.1
A. carmichaelii	A. kusnezoffii	100	52	0	0	258307	258358	312320	312269	1.07e-18	97.1
A. carmichaelii	A. kusnezoffii	100	52	0	0	69745	69796	371663	371714	1.07e-18	97.1
A. carmichaelii	A. kusnezoffii	100	52	0	0	289129	289180	371663	371714	1.07e-18	97.1
A. carmichaelii	A. kusnezoffii	88.372	86	2	2	359330	359412	371806	371726	1.07e-18	97.1
A. carmichaelii	A. kusnezoffii	88.372	86	2	2	260990	261072	371806	371726	1.07e-18	97.1
A. carmichaelii	A. kusnezoffii	88.372	86	2	2	6198	6280	371806	371726	1.07e-18	97.1
A. carmichaelii	A. kusnezoffii	93.939	66	1	1	10984	11046	371726	371791	1.07e-18	97.1
A. carmichaelii	A. kusnezoffii	93.939	66	1	1	286685	286747	371791	371726	1.07e-18	97.1
A. carmichaelii	A. kusnezoffii	93.939	66	1	1	308949	309011	371726	371791	1.07e-18	97.1
A. carmichaelii	A. kusnezoffii	93.939	66	1	1	365615	365677	371726	371791	1.07e-18	97.1
A. carmichaelii	A. kusnezoffii	90.541	74	5	2	286468	286541	371957	371886	1.07e-18	97.1
A. carmichaelii	A. kusnezoffii	96.552	58	2	0	289245	289302	387855	387798	1.07e-18	97.1
A. carmichaelii	A. kusnezoffii	100	52	0	0	258307	258358	387804	387855	1.07e-18	97.1
A. carmichaelii	A. kusnezoffii	100	52	0	0	69831	69882	387855	387804	1.07e-18	97.1
A. carmichaelii	A. kusnezoffii	100	52	0	0	394009	394060	387804	387855	1.07e-18	97.1
A. carmichaelii	A. kusnezoffii	96.552	58	2	0	375376	375433	388716	388659	1.07e-18	97.1
A. carmichaelii	A. kusnezoffii	96.552	58	2	0	290100	290157	388716	388659	1.07e-18	97.1
A. carmichaelii	A. kusnezoffii	96.552	58	2	0	89234	89291	388716	388659	1.07e-18	97.1
A. carmichaelii	A. kusnezoffii	100	52	0	0	289129	289180	388728	388677	1.07e-18	97.1
A. carmichaelii	A. kusnezoffii	100	52	0	0	69745	69796	388728	388677	1.07e-18	97.1
A. carmichaelii	A. kusnezoffii	92.857	70	0	3	353489	353555	388820	388753	1.07e-18	97.1
A. carmichaelii	A. kusnezoffii	91.781	73	0	1	35177	35249	388778	388844	1.07e-18	97.1
A. carmichaelii	A. kusnezoffii	91.781	73	0	1	77226	77298	388844	388778	1.07e-18	97.1
A. carmichaelii	A. kusnezoffii	100	52	0	0	289233	289284	388832	388781	1.07e-18	97.1
A. carmichaelii	A. kusnezoffii	89.744	78	4	2	340173	340250	389479	389406	1.07e-18	97.1
A. carmichaelii	A. kusnezoffii	89.744	78	4	2	261057	261134	389479	389406	1.07e-18	97.1
A. carmichaelii	A. kusnezoffii	89.744	78	4	2	183457	183534	389406	389479	1.07e-18	97.1
A. carmichaelii	A. kusnezoffii	89.744	78	4	2	159796	159873	389479	389406	1.07e-18	97.1
A. carmichaelii	A. kusnezoffii	90.541	74	5	2	70167	70238	391425	391498	1.07e-18	97.1
A. carmichaelii	A. kusnezoffii	100	52	0	0	69745	69796	419581	419632	1.07e-18	97.1
A. carmichaelii	A. kusnezoffii	100	52	0	0	289129	289180	419581	419632	1.07e-18	97.1
A. carmichaelii	A. kusnezoffii	88.372	86	2	2	183519	183601	419644	419724	1.07e-18	97.1
A. carmichaelii	A. kusnezoffii	93.939	66	1	1	10984	11046	419644	419709	1.07e-18	97.1
A. carmichaelii	A. kusnezoffii	93.939	66	1	1	286685	286747	419709	419644	1.07e-18	97.1
A. carmichaelii	A. kusnezoffii	93.939	66	1	1	308949	309011	419644	419709	1.07e-18	97.1
A. carmichaelii	A. kusnezoffii	93.939	66	1	1	365615	365677	419644	419709	1.07e-18	97.1
A. carmichaelii	A. kusnezoffii	98.182	55	1	0	359131	359185	438892	438946	1.07e-18	97.1
[truncated: 691 more rows]
