# Supplementary material for: Comparative analysis of the organelle genomes of Aconitum carmichaelii revealed structural and sequence differences and phylogenetic relationships
Source: BMC Genomics. 2024 Mar 8;25:260. doi: 10.1186/s12864-024-10136-1 (PMC10921738; doi:10.1186/s12864-024-10136-1)
Supplement: Supplementary file 9 — Supplementary Material 9. [file 12864_2024_10136_MOESM9_ESM.xlsx]

## Sheet: Sheet1
Table S9 Gene transfer between organelles.
# BLASTN 2.12.0+
# Query: A. carmichaelii circular length=154449
# Database: A. kusnezoffii_A. carmichaelii.fasta.TBtoolsDB
# Fields: query acc.ver, subject acc.ver, % identity, alignment length, mismatches, gap opens, q. start, q. end, s. start, s. end, evalue, bit score
# 19 hits found
A. carmichaelii	A. kusnezoffii	89.395	1207	100	8	75133	76333	206538	207722	0	1495
A. carmichaelii	A. kusnezoffii	81.562	1280	133	53	67498	68739	211110	212324	0	961
A. carmichaelii	A. kusnezoffii	74.266	886	179	34	103562	104425	311115	310257	1.22e-88	327
A. carmichaelii	A. kusnezoffii	74.266	886	179	34	139084	139947	310257	311115	1.22e-88	327
A. carmichaelii	A. kusnezoffii	91.453	117	8	2	32324	32440	157982	157868	4.71e-38	159
A. carmichaelii	A. kusnezoffii	91.453	117	8	2	32324	32440	338359	338245	4.71e-38	159
A. carmichaelii	A. kusnezoffii	76.997	313	47	11	35988	36299	186404	186692	6.09e-37	156
A. carmichaelii	A. kusnezoffii	95.238	84	3	1	111525	111607	86273	86190	1.03e-29	132
A. carmichaelii	A. kusnezoffii	95.238	84	3	1	131902	131984	86190	86273	1.03e-29	132
A. carmichaelii	A. kusnezoffii	96	75	3	0	89009	89083	147380	147454	6.18e-27	122
A. carmichaelii	A. kusnezoffii	96	75	3	0	89009	89083	219857	219931	6.18e-27	122
A. carmichaelii	A. kusnezoffii	91.86	86	4	1	33841	33923	157701	157616	2.88e-25	117
A. carmichaelii	A. kusnezoffii	91.86	86	4	1	33841	33923	338078	337993	2.88e-25	117
A. carmichaelii	A. kusnezoffii	92	75	6	0	54899	54973	377699	377625	6.22e-22	106
A. carmichaelii	A. kusnezoffii	91.045	67	1	3	137241	137302	150155	150089	8.11e-16	86.1
A. carmichaelii	A. kusnezoffii	91.045	67	1	3	106207	106268	150089	150155	8.11e-16	86.1
A. carmichaelii	A. kusnezoffii	91.045	67	1	3	137241	137302	330532	330466	8.11e-16	86.1
A. carmichaelii	A. kusnezoffii	91.045	67	1	3	106207	106268	330466	330532	8.11e-16	86.1
A. carmichaelii	A. kusnezoffii	100	36	0	0	68246	68281	211883	211848	2.94e-10	67.6
# BLAST processed 1 queries
